# Supplementary material for: Identification of CXCL10 as a Prognostic Biomarker for Clear Cell Renal Cell Carcinoma
Source: Front Oncol. 2022 Feb 28;12:857619. doi: 10.3389/fonc.2022.857619 (PMC8918693; doi:10.3389/fonc.2022.857619)
Supplement: Supplementary file 2 [file Table_2.xls]

logFC	logCPM	PValue	FDR
TNFAIP6	4.921424724	4.636894237	9.24E-60
CCDC102B	2.388784314	4.285769865	7.33E-42
APOC1	3.808970548	5.616659599	5.97E-41
ORAI3	5.658004527	8.403298425	3.72E-38
SMTNL1	5.879128096	1.607878315	6.50E-38
GJC1	2.643960692	4.911125254	8.62E-36
FCGR1A	2.143103845	2.448344432	3.12E-35
CD300LF	2.841626731	1.512274765	5.57E-35
FFAR4	4.291570187	2.797057033	7.99E-35
CHEK2	2.599800494	3.940423632	4.09E-33
NFKB1	4.115843808	9.100467994	4.45E-33
FUT7	2.966975474	-0.490870321	2.30E-32
GABRE	2.705629396	4.698972351	3.51E-32
PCDHGB2	4.47004332	5.384722073	7.88E-32
RNF207	2.301514622	4.174176713	1.33E-31
FATE1	2.325797727	0.755589357	7.18E-31
CLEC5A	3.443087288	4.192077245	1.24E-30
CHST13	2.977717682	3.776760823	1.42E-30
HES4	2.168982314	3.17100308	3.68E-30
CHRNA5	5.047919981	3.498285192	7.07E-30
FAM26F	2.096246731	3.176169142	1.05E-29
CASP5	2.718649212	-0.512645617	8.72E-29
LOX	2.260997095	7.405694175	1.58E-28
SH3GLB1	3.097933807	8.776528595	3.05E-28
ACAN	2.051179908	5.515593651	1.24E-26
PSTPIP1	5.704982899	5.218529983	4.07E-26
PFKFB4	2.092819742	3.913945027	4.19E-26
CDKN2A	3.90007756	1.321294984	5.25E-26
PDE6B	2.841725018	5.19238486	1.06E-25
AVEN	2.418474743	4.570142808	1.62E-25
ZNF491	2.199069848	2.575290476	1.85E-25
C5orf42	4.412264741	9.391574676	2.26E-25
SNRNP48	2.393333188	5.708364184	2.61E-25
DNASE2B	3.156377738	-1.839743616	3.48E-25
ELANE	8.731514907	8.513929176	5.42E-25
MYEOV	6.679664493	3.313604474	7.17E-25
C1orf162	2.061792095	5.741666125	7.68E-25
ACLY	2.358491224	8.708574678	8.22E-25
LEO1	2.47505782	6.116311352	8.87E-25
RFX8	2.621832123	-0.496477636	1.61E-24
DLX6	2.424578216	-1.525425058	1.65E-24
LILRB1	2.874721411	6.000487679	2.28E-24
CD27	2.454712535	2.317569934	3.24E-24
SLC5A4	2.040179031	0.471346423	8.85E-24
ANGPTL4	3.191136307	8.288734034	9.88E-24
CLEC12B	6.136816622	1.939891242	1.32E-23
HILPDA	4.01667679	6.21528798	2.06E-23
ANXA8	5.889240584	1.810363155	4.63E-23
CXCL10	2.636857594	4.028787483	4.64E-23
CD300LB	2.114032466	0.651395437	5.13E-23
PDCD1LG2	4.350350177	6.703199565	1.10E-22
KCNN1	2.546384094	0.516230262	1.80E-22
AC023509.3	2.192831416	0.273582451	2.37E-22
UTS2	3.218179347	-0.661206374	2.58E-22
TOP2A	2.082755672	5.075334319	3.77E-22
MBOAT4	3.952195251	3.139270262	4.59E-22
RTEL1-TNFRSF6B	2.952843935	4.296205429	5.57E-22
CD68	2.362230304	1.303484696	5.69E-22
THOP1	2.629828239	6.556994274	1.17E-21
HOXC5	3.738966723	1.455002586	1.81E-21
CRTAM	2.301042105	0.534970249	2.47E-21
RAPH1	3.478923244	6.789626783	2.79E-21
NPIPB5	4.409459965	5.052993341	4.18E-21
ATG9B	2.621749166	1.274362755	4.97E-21
CYP2J2	4.766658484	5.751202643	6.02E-21
LAG3	3.003117493	2.094522612	7.58E-21
CTRL	4.622586741	0.523470192	8.22E-21
FP565260.1	3.749785646	6.303514149	1.23E-20
TCTE1	3.334199837	0.772944946	1.38E-20
DNAJC5B	2.586117126	1.667579794	1.59E-20
PLXDC1	2.734761108	4.291836876	1.92E-20
SPAG17	2.726412886	4.680841598	2.37E-20
MTCP1	2.768634253	1.723216196	3.35E-20
OR3A1	7.556428857	3.781028212	3.94E-20
UHRF1BP1	2.404453712	6.703773139	4.27E-20
PLA2G4B	2.123428854	-0.457838502	6.82E-20
DIO2	4.171985002	8.196834724	7.05E-20
FAAP24	2.014407622	2.551583843	7.87E-20
GCNA	2.608102017	2.749982245	8.02E-20
PHIP	2.271259442	8.242500942	1.19E-19
MRPS11	2.513944175	7.043179022	1.25E-19
SOX11	5.02607203	1.053956049	1.27E-19
GUCY2F	6.064973953	1.82848218	1.74E-19
EDDM13	2.620382234	0.409680612	2.40E-19
NETO1	2.328012914	-0.634861007	2.90E-19
TBXAS1	4.630985775	7.423924503	3.09E-19
E2F8	2.097289725	1.779593542	3.82E-19
RASL10A	3.63361661	3.981924037	4.08E-19
KCNA3	2.861175421	2.874228196	4.37E-19
TAOK1	2.059932455	8.078729927	4.46E-19
ZNF562	2.796933695	8.315824915	5.14E-19
OR10Q1	4.204305527	-3.073783689	5.43E-19
SAMD3	4.176363775	4.919204217	5.69E-19
FCGR1B	2.705417105	-0.356814494	6.88E-19
CCL18	4.927561229	2.441031269	7.51E-19
MCTP1	2.773196016	7.005893802	9.19E-19
AGO4	2.24688687	7.12008929	1.14E-18
ISM1	3.187376223	5.076459072	1.42E-18
UBE2C	2.575710998	1.51109233	2.53E-18
ZMAT4	4.697408662	5.972577826	2.70E-18
ZNF461	2.438043018	5.470707441	3.01E-18
P2RY14	2.532737347	5.170764146	3.52E-18
CDKN3	2.46598596	0.905377807	3.54E-18
CPB1	3.362737536	-0.482585902	3.57E-18
LRRC37A	4.88412391	7.278946653	3.73E-18
TM4SF19	2.545156314	-0.867470998	4.09E-18
SPEF1	2.165561885	2.893482989	6.07E-18
RTP2	4.713182256	-2.556341978	6.27E-18
DOC2A	5.194256862	3.473600771	6.84E-18
SPATA7	2.062453816	5.717688736	7.65E-18
NCBP1	2.166783896	7.539681469	1.02E-17
ACAP1	2.093640714	5.735732565	1.10E-17
HS3ST2	3.816132631	1.242559077	1.23E-17
C12orf50	3.84994895	-0.836601307	1.65E-17
ZNF90	2.394988449	3.234640191	1.70E-17
ADAM11	2.382988711	-0.59301536	1.70E-17
ZBTB37	2.713770324	6.179342858	1.97E-17
CECR2	3.806936652	5.744334026	2.24E-17
ADAMTS14	2.591267218	0.539609058	2.34E-17
KRT86	2.099886814	1.169748851	2.67E-17
CYP2A6	4.676079108	1.320719	2.84E-17
GRIK1	2.926870748	0.817200603	2.98E-17
TRPV3	2.736146525	2.717593398	4.61E-17
DCLRE1C	2.1212261	5.619363822	5.75E-17
AC005324.3	3.481689131	0.164990876	6.12E-17
EPYC	3.794953701	-2.572513362	6.16E-17
IBSP	4.018750819	-1.015821717	6.33E-17
TMEM218	2.252846436	6.630203122	6.48E-17
COX4I2	2.6827844	2.39366669	6.51E-17
FABP6	2.090875643	4.548330978	7.54E-17
LILRB3	2.35264808	0.720656752	1.28E-16
SPDEF	4.087032602	-1.303689488	1.36E-16
GPR25	2.498332499	-2.932934876	1.38E-16
ANKRD22	2.551958257	4.437150294	1.39E-16
TF	3.015398274	4.500783833	1.39E-16
OPN4	4.119836216	-2.725916241	1.49E-16
MYB	2.1736754	-0.812402251	1.57E-16
CDCA2	2.729048968	3.916168779	2.06E-16
ADAMDEC1	3.826518471	1.263061827	2.15E-16
CCL4L2	2.429514781	1.631476181	2.17E-16
FXR2	2.17463299	7.454033341	2.26E-16
KISS1R	3.829213889	1.726270362	2.50E-16
MS4A4A	3.412328511	5.608660887	2.53E-16
FAM153C	4.467099995	0.640109145	2.55E-16
ADAMTS20	4.66931545	-2.685766282	2.64E-16
PDCD11	3.876580134	10.625277	2.65E-16
ST8SIA4	2.83822409	4.500153554	3.15E-16
GOLGA8N	3.553230823	4.967172416	3.36E-16
STRC	3.585501529	0.614969494	3.47E-16
LY6G5B	2.315376884	0.219961694	4.74E-16
PPARG	2.490104707	8.15057023	4.75E-16
PLPPR5	5.592972919	1.279111255	5.50E-16
NCBP3	2.487234321	6.70274748	5.90E-16
TBC1D8	2.145029488	7.778440557	6.25E-16
DKKL1	3.787043975	1.194725121	6.30E-16
C17orf74	3.84695532	-1.365438805	8.90E-16
CRP	6.50204835	2.474518648	9.06E-16
PCDHA8	5.954707089	3.15377377	9.35E-16
SLC18A3	7.114842426	-0.273281696	1.15E-15
KRT36	2.806983345	-3.303161453	1.25E-15
MAGEB5	7.975636339	1.490524618	1.54E-15
AC114490.2	2.30876717	-0.846650413	1.81E-15
SPC25	2.152156854	0.325788276	2.06E-15
CST7	2.08096109	2.760200062	2.18E-15
GP6	3.147523822	1.333724874	2.43E-15
PCDHGB6	3.09033376	7.209307702	2.96E-15
RGPD4	3.44371497	-2.218499288	3.55E-15
SLC7A6OS	2.167685609	3.717903529	3.78E-15
RBM46	3.257749191	-1.887213231	3.84E-15
NPIPB12	2.244563535	-1.871681294	4.09E-15
CFAP74	3.568788602	-1.032015113	4.39E-15
TNFSF13B	2.014885081	3.747630605	4.63E-15
IL10	2.224741213	0.028345773	5.23E-15
TSNAX-DISC1	3.088391212	-3.098346176	5.76E-15
TBX5	5.677389027	-1.747004702	6.18E-15
HSF4	5.26142841	4.63285552	7.03E-15
SYT3	3.693788658	4.258744867	7.50E-15
MON1A	2.077186848	5.792625573	8.49E-15
MPC1L	5.818086567	-0.429971465	1.03E-14
TNIP3	2.762587978	3.529953624	1.15E-14
BNC1	3.787403886	4.898871591	1.16E-14
SOX21	3.592112365	-0.133849783	1.17E-14
CARD14	2.172032612	0.640260451	1.27E-14
KCNJ4	3.352205198	0.495610401	1.38E-14
TTC24	3.281288714	-2.258207955	1.75E-14
AL139392.1	3.337003267	1.93719559	2.23E-14
BPIFB1	3.182615462	-0.38386776	2.34E-14
IGSF6	2.659220302	3.394076915	2.68E-14
PDE6D	2.414694066	6.851644765	2.78E-14
GZMK	2.708415653	2.697874922	3.08E-14
SDS	4.059406188	2.746751209	3.41E-14
RDM1	2.113551917	-1.786300311	3.60E-14
LHX8	4.85607608	-2.168730009	3.77E-14
LAIR2	3.063110418	-1.453579298	3.80E-14
FOXH1	2.313644125	-1.494075335	4.36E-14
TTLL3	2.555699453	8.064178042	4.54E-14
PIGU	3.927927055	7.35399842	4.61E-14
FAM57B	2.115307355	-1.68875529	5.06E-14
LILRA5	2.113458557	3.486838548	5.86E-14
GPR156	3.368345932	2.237661321	6.48E-14
KRT5	2.616246063	1.811626462	7.02E-14
PMCH	3.621976731	-2.854179914	7.30E-14
C16orf74	2.195910221	1.842749321	8.62E-14
CTRC	2.771969373	-2.649534994	9.09E-14
CHURC1-FNTB	3.05794319	1.847609465	9.40E-14
SLITRK5	2.519169663	1.574192137	9.52E-14
IFNG	3.812012607	-1.483141191	9.98E-14
DEFB124	4.030238362	1.257070029	1.03E-13
RETN	2.96136136	-2.159344516	1.03E-13
TBX15	3.537409664	7.46707571	1.07E-13
DISP1	2.372548615	5.737320137	1.19E-13
IGFN1	5.283678694	2.535004893	1.21E-13
CPA6	2.784004019	-1.288982727	1.29E-13
DNAH17	2.437543624	5.348565802	1.35E-13
CXorf65	3.014897287	-2.39763166	1.40E-13
BIRC7	2.55037903	4.418431834	1.51E-13
LRIT2	3.144755711	-2.711422274	1.53E-13
CAPN12	2.433582825	3.409631859	1.58E-13
SAA2	3.514156223	2.907307091	1.70E-13
FNDC9	3.771254926	3.699815056	1.74E-13
HP	7.891074365	6.576307918	1.76E-13
SLC10A1	4.071848648	-1.575836839	1.76E-13
RNASET2	2.986953635	6.502223805	2.16E-13
CTAGE9	3.410732947	-1.856573318	2.20E-13
PRTN3	5.216932322	1.999839374	2.23E-13
SEC16B	2.146120942	-0.71664015	2.28E-13
SLC17A4	3.031144655	4.251869373	2.39E-13
ITGAD	4.105975484	-0.08471045	2.53E-13
CPT1B	3.100055146	5.071671585	2.59E-13
FABP7	4.825805183	6.417282512	2.62E-13
ITGB2	2.220375565	6.821663071	2.75E-13
GOLGA6L2	5.326860059	-2.458636608	2.80E-13
DLL1	2.427923606	7.195491118	2.83E-13
S100G	7.231472022	-1.144388496	2.89E-13
JAK3	2.050582387	3.676165943	2.94E-13
LHX2	3.775280528	-1.89159468	3.05E-13
FRMPD1	2.645997758	4.162867683	3.25E-13
SLIT1	2.29305722	-1.00258534	3.27E-13
TIGD2	3.155415062	5.132586434	3.61E-13
SLAMF8	2.153682159	3.011388176	4.14E-13
COLEC11	2.942767145	8.868777001	4.63E-13
HES5	3.180003669	-2.480383931	4.79E-13
KRTAP10-9	4.461863875	-1.891078216	5.26E-13
NEURL1	3.171990955	3.35301791	5.48E-13
DLL4	2.150651575	5.133275145	5.56E-13
PLA2G4D	4.161817772	-1.85305093	5.58E-13
ITIH1	4.693711698	9.921739575	6.37E-13
MUC12	3.55282503	-0.042417339	6.38E-13
TRUB2	2.411264248	9.691506444	6.65E-13
HPX	3.412306847	2.939775619	6.92E-13
SCGB3A2	4.111444963	-1.791440071	6.96E-13
CENPI	2.497915402	4.964872043	7.00E-13
ORM1	7.283387859	1.888138167	8.02E-13
SEC14L3	3.049610923	-1.687290532	8.10E-13
MUC16	4.699440675	-0.007424719	8.20E-13
DLX4	2.389623714	-1.035015547	8.44E-13
ORM2	4.266899986	1.365564029	8.64E-13
AC003006.1	5.019709678	3.995445786	8.86E-13
AKR1D1	3.95572775	-1.539761514	8.89E-13
KLK4	5.849754951	1.742131206	8.90E-13
CPB2	3.741929063	-0.799434489	9.25E-13
LENG9	2.722794716	6.50952926	9.98E-13
GABRD	4.355938457	2.532285813	1.03E-12
KIF5C	2.611513909	5.108634852	1.03E-12
TYR	3.502339939	-1.892517122	1.12E-12
EPS8L3	3.448129797	1.083980133	1.17E-12
TREML1	2.472645449	-1.58792101	1.22E-12
CYP2A7	4.77864904	-2.429904372	1.28E-12
ALOX15B	4.138183563	0.642960039	1.41E-12
NEK2	2.069300161	0.135228636	1.42E-12
COL11A1	2.717536389	5.823038761	1.66E-12
LY96	2.123588877	2.798346286	1.72E-12
CCR6	2.098884233	-1.815204325	1.81E-12
TCHH	2.869580954	4.725319626	1.81E-12
GNRH2	2.945393601	1.153655496	1.96E-12
FAM166A	2.244735232	-2.279411491	1.98E-12
NFE4	4.222404282	-1.58334783	2.04E-12
CCDC154	2.170834719	-1.157455701	2.08E-12
ARL14EPL	4.132447733	1.423142183	2.19E-12
AD000671.1	2.36281885	-3.014622042	2.41E-12
CFHR5	8.055138544	-0.40035204	2.61E-12
ICOS	2.803286844	-0.552584613	2.63E-12
LINC00282	2.162741819	0.104367435	2.65E-12
CENPF	2.053092876	6.539434072	2.68E-12
FBXO39	2.283525303	-2.252759023	2.68E-12
C7orf25	2.652710929	4.622766147	2.75E-12
SAA4	3.752086676	-1.558903975	2.76E-12
NT5DC3	2.000379823	4.138169764	2.85E-12
TBC1D3L	2.080948985	1.864397424	2.91E-12
AMIGO1	2.044594591	8.095759014	2.96E-12
RXFP2	4.755218083	6.414163501	3.12E-12
FAM163A	2.721445296	-0.64453325	3.14E-12
LRRC3C	4.395560693	-0.901288403	3.26E-12
MMP1	2.959042114	2.654597179	3.59E-12
KIF19	2.193650755	-0.633756098	3.59E-12
TERT	4.268637873	-1.981564522	4.20E-12
APOBEC3C	2.410698475	7.263296874	4.23E-12
DEFB105A	5.398576993	-2.879495942	4.59E-12
PTPRH	2.540822827	0.354340226	4.83E-12
AC073896.1	2.748316406	-3.309237873	5.06E-12
WDR64	2.643501429	2.337322365	5.18E-12
AC003002.4	3.288194337	5.05597796	5.32E-12
CCDC194	2.585641598	-3.403936481	5.86E-12
DLX1	2.792594782	-1.36357608	5.88E-12
KRT74	6.058268374	4.157445414	6.06E-12
RPH3A	3.118144804	5.19358192	6.13E-12
AC110275.1	6.065765612	-2.084282147	6.20E-12
MS4A15	2.449945304	-2.691968291	6.23E-12
MYT1L	2.815616595	-1.449794028	6.25E-12
KLRC2	2.4681071	-3.277308892	6.29E-12
NR2E1	3.89916121	0.082837746	6.31E-12
OR5AK2	6.440348545	7.395352148	6.63E-12
UGT1A1	2.999677266	-1.48585187	6.90E-12
GNG4	2.571434007	3.805844526	7.08E-12
LPCAT1	2.231914794	6.572681241	7.86E-12
FSCN3	3.415242175	5.286036978	8.08E-12
GRIK3	4.092390906	3.396255662	8.45E-12
MUC3A	2.864705664	3.029846553	8.49E-12
CNMD	5.373946662	-0.292468262	9.14E-12
DCLK3	2.998143519	-1.196849901	1.05E-11
ODF4	3.523219572	0.057390031	1.05E-11
ANXA8L1	2.674325679	-2.38890308	1.06E-11
OR1N1	3.641553866	-2.56969053	1.07E-11
GCSAML	2.662739571	2.927097328	1.08E-11
SIRPD	2.477672973	-3.313660647	1.10E-11
SLC6A3	4.96125642	5.801074643	1.12E-11
PERM1	2.916398087	1.654313589	1.17E-11
HOXD13	2.611932726	-2.25033742	1.23E-11
KCNK9	4.071031418	0.725516399	1.24E-11
NCR1	2.235075306	-1.711519506	1.29E-11
CFAP65	3.749121588	5.807149961	1.33E-11
RSPO4	2.169065811	1.77257926	1.39E-11
OLIG2	2.753646254	-0.352520235	1.40E-11
LILRB4	2.64411225	3.081676867	1.42E-11
TMEM191B	2.014084397	-1.579915476	1.48E-11
GTSF1L	3.08687573	-3.67439544	1.50E-11
NEUROG3	2.967506073	-3.077002281	1.67E-11
RTL1	7.033556151	-0.36879305	1.67E-11
E2F7	2.345692604	-0.306222306	1.73E-11
SPAG4	3.247852963	4.0025873	1.73E-11
GRM4	2.371958296	-2.677915095	1.78E-11
NPAS3	2.45296477	5.85723358	1.85E-11
AC010616.1	2.326073567	-3.290453395	1.86E-11
AANAT	2.189972916	-2.454690284	1.90E-11
POU4F1	3.798883269	-1.450739572	1.96E-11
IFNE	3.881342473	0.093092577	2.04E-11
ISL2	2.570683197	-3.218167154	2.13E-11
JAKMIP1	3.120931222	-0.460445792	2.32E-11
SPIC	2.697894484	-3.092836439	2.38E-11
CIB4	3.123063391	-1.090778572	2.47E-11
PIP	6.024658435	-0.057371409	2.47E-11
OR13C5	3.739436678	-1.012356251	2.53E-11
MROH2A	2.201333402	0.308495243	2.63E-11
HAMP	3.645431659	-0.560753259	2.63E-11
PSMA8	2.700723515	-1.757910449	2.64E-11
CDC25C	2.754847925	-0.884025587	2.79E-11
ADCY10	2.468720009	-0.78954606	3.10E-11
LRRC14B	2.854105584	-0.818023515	3.14E-11
GDF6	2.853307896	2.551731494	3.36E-11
DMRT3	3.328040441	-2.76992976	3.49E-11
KRT73	3.136909686	1.25610654	3.59E-11
LCE1A	4.035330191	-2.679230141	3.66E-11
CST1	2.994375532	-2.396212332	3.69E-11
CNPY1	3.300955658	-3.709025051	3.88E-11
MAGEA10	3.427787113	-3.734588339	3.91E-11
C20orf204	2.565160954	-0.512155978	3.93E-11
C1orf127	2.718083044	-2.049625252	3.95E-11
BEST4	2.351446217	0.284409596	4.06E-11
PTHLH	4.660276267	4.019652687	4.08E-11
BHLHA15	2.200945659	-1.252474758	4.11E-11
KRT32	2.161560034	-1.970111196	4.14E-11
APOA5	6.525821705	-0.263591057	4.42E-11
CARD17	2.27269647	-3.636261352	4.43E-11
CDH8	3.249568805	-0.097165127	4.61E-11
AC091551.1	3.191328723	3.506040167	4.81E-11
NME8	2.659928217	-1.555495395	4.97E-11
LYZL1	3.24164345	-3.291247339	5.12E-11
PCLAF	2.143039409	1.081096871	5.23E-11
MYH2	2.958830746	-0.950020529	5.29E-11
RGSL1	2.568023864	-3.826229289	5.36E-11
HORMAD1	2.69608322	-3.273089158	5.38E-11
RPTN	3.880186625	-2.130774472	5.42E-11
C15orf53	2.178465797	-3.742516612	5.48E-11
TBC1D3K	3.99658299	-3.009748177	5.54E-11
ABCB11	3.291568919	-2.427955794	6.00E-11
GJB7	2.993352807	-2.351298261	6.22E-11
SST	3.904247935	3.036988094	6.54E-11
SLC5A5	2.58590174	-2.750288197	6.66E-11
DNAJB13	3.349884306	0.571637699	6.67E-11
MSH4	2.094557584	-2.127354343	7.17E-11
KRT25	4.087747269	-2.688222271	7.21E-11
AMELX	3.267644207	-2.597095221	7.23E-11
OCM	2.211214617	-1.63772195	7.25E-11
TAC3	3.576450726	-1.653742539	7.39E-11
RNF182	2.718573992	7.113947317	7.76E-11
NKPD1	2.307535245	-2.667829668	7.95E-11
NLRP2	2.964468669	6.318319115	8.49E-11
MANSC4	2.906675616	0.030683943	8.51E-11
FGF20	2.731283722	-2.181525358	8.83E-11
KIF4B	2.065648646	-3.467607021	8.94E-11
PRSS53	3.115127492	0.209610321	9.98E-11
S100Z	2.089596056	-1.301813269	1.05E-10
KRTAP5-10	2.55247308	-2.446050933	1.05E-10
GNAT1	2.889770075	-1.150593271	1.06E-10
ASB4	2.09669903	0.80755508	1.07E-10
FDCSP	6.779164045	0.928850061	1.14E-10
WFDC10B	2.280929496	-1.461346486	1.15E-10
C10orf120	3.881418566	-2.955908672	1.18E-10
GPR15	2.200488287	-0.918471828	1.18E-10
CELA2A	2.744217382	-2.345114178	1.20E-10
UNC5A	2.886550212	0.020562198	1.20E-10
VSIG1	3.459725965	0.45055932	1.25E-10
TMPRSS11D	2.687177931	-2.807291434	1.26E-10
HIST1H1B	4.876369946	-2.381114771	1.27E-10
INHBE	3.071531666	0.498588159	1.29E-10
HLA-DQA2	2.032161447	4.410286794	1.44E-10
SMIM9	2.448143663	-3.851540466	1.46E-10
POU3F1	2.311872922	3.374049062	1.46E-10
NKX2-6	3.593838279	-3.13146193	1.60E-10
FAM72D	2.302059615	-2.638342264	1.76E-10
RTP5	2.327683366	-2.974912994	1.82E-10
TAT	4.945873623	1.444171382	1.85E-10
ZSCAN5B	2.372467874	-0.344795736	1.92E-10
ARX	2.652656174	-1.304252421	1.94E-10
KLRK1	2.56166287	-1.299271137	1.98E-10
TMPRSS11A	3.642088491	-3.42960692	2.00E-10
CXCR3	2.198916347	6.406839835	2.07E-10
CD8B	3.088226925	1.439926036	2.17E-10
PAQR9	2.940961176	-2.522598687	2.18E-10
BIVM-ERCC5	4.947609639	9.637492488	2.34E-10
DLK2	2.049962311	-0.229142016	2.36E-10
BTBD16	2.879224821	0.458761911	2.51E-10
POU5F1	3.225423237	3.568683766	2.52E-10
CCR8	2.112646564	-2.581867433	2.53E-10
KRT81	2.944115167	-1.749343478	2.68E-10
HAPLN1	3.267418483	2.696492779	2.80E-10
LAT	2.883434497	-1.187198199	3.02E-10
SAA1	4.869661276	5.068526888	3.05E-10
NLRP6	2.427914597	3.02745598	3.27E-10
MGARP	2.639553434	1.805535753	3.32E-10
APOA2	3.556267501	0.859810699	3.47E-10
AP000781.2	2.033505567	-2.431225162	3.55E-10
CLEC1B	2.212768955	-2.881087869	3.69E-10
HCAR3	2.093648759	0.377103564	3.74E-10
PRKCE	2.35876961	9.974663406	3.85E-10
AC073082.1	2.787943046	-3.029307599	3.88E-10
OR10H4	5.107032885	-1.375487823	3.89E-10
GLRA1	3.275096992	1.586434556	3.92E-10
ACAT2	2.233315248	6.364105945	3.93E-10
NKX6-1	4.082084311	0.232137147	3.98E-10
TEKT4	2.382879507	-2.176070683	4.06E-10
CTAGE6	2.223917967	-3.976119533	4.07E-10
AADAC	4.648225501	-1.811682263	4.11E-10
PLEKHN1	2.333946699	0.386316469	4.19E-10
SLC6A7	2.096065117	-3.314399815	4.30E-10
FKBP6	2.092469612	-3.655996326	4.42E-10
C19orf84	3.081113405	-1.655853217	4.50E-10
LCN1	2.743332924	-2.924414733	4.52E-10
ZNF683	2.81809588	0.13583172	4.68E-10
MOG	3.924717903	-2.706865035	4.94E-10
SLC35G3	3.529022234	-2.963249389	5.09E-10
KLK2	3.469492504	-2.660202483	5.15E-10
EPO	2.172579618	2.798436815	5.19E-10
PRG2	2.318605374	-3.582194365	5.54E-10
KRTAP5-1	2.153900312	0.26877354	5.67E-10
SLC1A6	4.561300322	-0.878026017	5.79E-10
SLFN14	2.131529401	-3.263048186	5.83E-10
IFNK	3.260481804	-3.671987129	6.16E-10
PLA2G5	2.336159771	-1.222966513	6.19E-10
CXCL13	3.959210255	1.285812445	6.37E-10
ZCCHC8	2.371946905	10.0006054	6.39E-10
ZNF540	2.493184988	7.310036991	6.89E-10
ANKRD33	2.872804402	-3.054045654	6.99E-10
HIST1H2BM	3.280313817	-3.810271813	6.99E-10
C12orf74	2.678427785	3.032883133	7.01E-10
AHSG	3.40438836	0.986891956	7.22E-10
KIR3DL2	2.451588267	-2.393757134	7.40E-10
AC011455.3	2.886841285	2.187072147	7.40E-10
TMEM74B	3.420050705	1.127162351	7.44E-10
SCG2	3.748485846	1.659341231	7.57E-10
AC068896.1	2.66191056	5.074072458	7.97E-10
CLGN	2.136415905	3.9285113	8.44E-10
IFITM5	2.926637567	-3.806860317	8.69E-10
TLX2	2.810099002	-1.34746594	8.78E-10
AC010531.1	3.239246792	-0.405271234	9.16E-10
DEFB118	3.923466548	-2.843133819	9.60E-10
MAGEB2	5.230300613	-2.584852072	9.64E-10
CRNN	2.957935244	-2.42771877	9.72E-10
PAGE1	4.726380756	3.949224582	9.83E-10
GSDMC	2.475552039	-2.184973557	1.02E-09
NPIPB4	2.210050304	6.62309566	1.03E-09
HDGFL1	3.298060289	-3.12284431	1.05E-09
AQP8	2.476463739	-3.395263858	1.05E-09
SSX1	5.223280465	-1.903695411	1.05E-09
TMEM91	3.564796954	4.037170153	1.08E-09
SLX1B	2.247006632	-3.600541067	1.08E-09
PRSS35	2.31601341	6.190779619	1.17E-09
SCGB3A1	2.069755487	-0.94378345	1.18E-09
MAGEC3	2.62276892	-2.561988615	1.22E-09
LACRT	5.021479934	4.700504089	1.25E-09
RHO	2.150605901	-1.495890456	1.29E-09
ZBP1	2.021000379	1.379665856	1.32E-09
SAPCD1	2.708135736	-1.537598226	1.38E-09
SAA2-SAA4	5.27894269	0.628347189	1.39E-09
B4GALNT4	3.034463695	0.208863175	1.41E-09
AC129492.3	3.915503452	-2.640769837	1.45E-09
DLX5	3.106059197	-0.10088129	1.46E-09
MS4A4E	2.685898822	-1.163260636	1.47E-09
BECN2	3.029253831	-3.440344639	1.48E-09
C6orf58	2.395208584	1.989951129	1.58E-09
UCP1	2.562644409	-2.096926614	1.58E-09
BTN2A1	2.477390014	12.22162218	1.59E-09
HIST1H3J	2.658971067	-3.210486796	1.61E-09
C9orf129	2.272580664	-0.622629347	1.61E-09
HLX	2.208023851	3.245677871	1.63E-09
GOLGA6L7P	3.599317448	-1.824956172	1.72E-09
AL109811.4	2.571131574	-1.726484904	1.75E-09
CLRN1	3.04216064	-2.502736297	1.77E-09
COL17A1	2.262529546	0.785912747	1.79E-09
RAB42	3.338055103	3.435639423	1.87E-09
ASCL1	2.744728041	-3.267044429	1.87E-09
ADAM7	3.020625996	-0.004374641	1.93E-09
TFF1	2.996293235	0.214227292	1.97E-09
TMPRSS11E	4.201074541	-0.184952091	2.01E-09
COL5A3	3.187508476	3.743046376	2.03E-09
PROP1	2.66289597	-1.903534121	2.04E-09
KIF20A	2.011037608	1.449632705	2.04E-09
WNT10B	2.509687908	3.064092443	2.04E-09
MS4A7	2.085466971	4.49920543	2.06E-09
CHRNA3	2.760475462	-0.736466889	2.06E-09
LHFPL5	2.620636438	-3.380529528	2.08E-09
RFX6	3.372518117	-3.099037533	2.18E-09
ELOVL2	3.398028788	0.960345885	2.21E-09
LHX9	3.736910971	-1.244749163	2.24E-09
KLRF2	2.530453911	-3.662609797	2.31E-09
CATSPERD	3.214306615	-2.619461506	2.40E-09
DNAJC5G	2.645382752	-0.529640048	2.43E-09
SCRT1	2.098826599	-1.075732833	2.44E-09
TNFRSF9	3.627708649	1.778410474	2.50E-09
LRRC71	2.42700409	-2.247841737	2.51E-09
MCEMP1	2.780145088	-0.995635034	2.59E-09
DSC3	3.658158037	0.13393869	2.64E-09
MAGEA3	3.210849983	-1.834673162	2.64E-09
ENPP3	2.505818442	6.711518441	2.66E-09
TBC1D26	2.154609097	-3.310868926	2.77E-09
PRSS57	2.095158537	-2.850377434	2.82E-09
CCL3	2.532652058	2.368651347	2.92E-09
DPYSL5	2.682833941	-1.241510153	2.99E-09
AC005779.2	2.080681742	-4.029816748	3.08E-09
AIPL1	3.306327316	-3.479053557	3.11E-09
CPA4	2.170069436	1.199077902	3.14E-09
TNFRSF17	2.615481083	5.257721709	3.15E-09
HIST1H4E	3.302458688	-1.3902572	3.17E-09
NKX2-3	2.721838246	-2.49174509	3.37E-09
DNAH11	4.087242918	3.885208281	3.41E-09
AURKB	2.704769369	0.184062616	3.48E-09
VEGFA	3.141458249	9.223309428	3.49E-09
SLC6A5	3.437313061	-2.726133257	3.50E-09
LST1	2.020949608	2.854520343	3.80E-09
NUDT13	2.207362887	7.70554479	3.93E-09
AC092073.1	2.727358253	0.762509649	3.99E-09
SLC2A7	2.058267423	-3.205951834	4.18E-09
CHAT	3.060969903	0.134272872	4.26E-09
HIST1H2AI	2.543490062	-1.860039896	5.16E-09
CES4A	2.91548794	3.425343233	5.28E-09
PLK5	4.032072031	-2.312597002	5.51E-09
KIF4A	2.229265851	0.946849141	5.63E-09
SPTA1	2.619214261	-1.869178799	5.81E-09
ITIH3	2.928785299	2.81409219	5.99E-09
CHRNG	2.37331896	-3.629426744	6.15E-09
TNFRSF13B	3.361531807	8.919377935	6.16E-09
KLF1	2.654151966	1.708041745	6.26E-09
RIMBP3C	2.013275263	-3.83421107	6.30E-09
SLC11A1	2.091770062	2.213241398	6.42E-09
CYLC2	4.389759943	-2.651041696	6.82E-09
ATP2B2	3.590381595	2.390974154	6.96E-09
SIGLEC8	3.424397067	1.555904511	7.00E-09
SLC17A2	3.100475125	0.950752282	7.14E-09
KRT72	2.364341234	-3.62647842	7.21E-09
HIST1H2BO	2.393746122	-3.171860667	7.23E-09
PITX1	3.678057402	-0.595493426	7.23E-09
MMP9	3.759954511	3.386481416	7.24E-09
SERPINA12	3.01912982	-3.244062134	7.27E-09
ZNF648	2.171062142	-1.360430679	7.41E-09
PKD1L3	2.680083013	5.419534412	7.58E-09
LCE3D	4.768520902	4.006014112	7.62E-09
UBL4B	2.877374186	2.016501254	7.65E-09
SPDYE2	2.581973197	5.119282416	7.85E-09
KCNU1	3.235215484	-3.82757251	7.88E-09
HLA-G	3.461975257	3.845257126	7.92E-09
HIST1H2AJ	3.417394628	-3.705772762	8.13E-09
IGF2BP3	3.39228862	0.079490087	8.23E-09
OR13J1	2.31668064	-3.221548154	8.36E-09
XAGE1A	4.403615653	-3.002913985	9.10E-09
UGT1A5	2.58470555	-3.36273674	9.14E-09
VNN3	2.391477257	-2.472220924	9.17E-09
ONECUT3	2.684109964	-3.217666277	9.17E-09
MSLNL	3.431284985	-3.205521332	9.37E-09
RLBP1	3.047933924	-3.908250736	9.47E-09
PRSS46	2.762931826	2.472115629	9.62E-09
AC233992.2	2.023120226	-3.728176915	9.63E-09
CDK3	2.135643465	-1.90987982	9.85E-09
KLK13	3.101460874	-2.421802496	9.96E-09
GSDMB	2.01571514	1.487011441	1.05E-08
HEATR9	2.26089471	-2.926523063	1.06E-08
LILRA6	2.246221478	-0.232873623	1.06E-08
SHOX	2.474003176	-2.793549064	1.07E-08
PPP1R3A	3.753889393	-3.153601298	1.11E-08
CSHL1	5.204908941	5.738217792	1.12E-08
DDX25	2.296540462	2.639554225	1.17E-08
FASLG	2.945254853	0.099540667	1.20E-08
PRKCG	2.686006831	-3.270574923	1.23E-08
CLEC2D	2.260617834	2.491531717	1.25E-08
PLAC8L1	2.045596966	-2.54191375	1.29E-08
ADGRG4	2.570525781	-0.80321414	1.29E-08
PABPN1L	2.581728547	-2.472247423	1.31E-08
PMF1-BGLAP	2.147579314	5.5758083	1.31E-08
SYT8	3.674977971	-0.537478753	1.31E-08
C1orf167	2.64788878	-2.3669033	1.32E-08
CNTNAP4	2.873444093	0.295066886	1.32E-08
NXPH4	3.636066965	3.101243069	1.33E-08
PRKAG3	2.128403502	-3.300048579	1.33E-08
C8A	4.504950039	-0.326079295	1.39E-08
CDH4	3.775523109	3.48291227	1.40E-08
PATL2	2.529721594	0.181989129	1.42E-08
NIPAL4	2.644939054	-1.396586377	1.43E-08
MBL2	3.04557219	0.182372274	1.49E-08
C6orf141	2.083019557	-0.901459317	1.50E-08
GAS2L3	2.651806418	3.906609909	1.60E-08
HIST1H4D	3.533436673	-1.88780593	1.61E-08
TBPL2	3.172321856	2.300737385	1.62E-08
AL662899.1	3.330350847	-1.264416475	1.63E-08
CRX	2.10528456	-2.184668143	1.65E-08
C8B	5.625980094	-0.240424187	1.65E-08
SERPINA11	3.650180461	-3.01180676	1.66E-08
TP73	2.69543349	-0.792631391	1.67E-08
ASIC4	2.02366744	-3.203358861	1.71E-08
C1QA	2.293993611	6.4805911	1.76E-08
SERPINB13	3.037124475	-2.242655789	1.78E-08
AP001458.2	2.9655564	-1.370296774	1.79E-08
PLK1	2.132698588	1.017290058	1.81E-08
ANLN	2.202617704	2.075896447	1.82E-08
ZP1	3.060048281	-1.540175579	1.98E-08
TREM2	3.502050002	3.141158351	1.99E-08
EFCAB8	2.114387326	-3.121294919	1.99E-08
CDC26	2.879108297	4.156815503	2.02E-08
GPR32	3.029406423	-2.219090896	2.27E-08
INHBB	3.112946812	4.681369331	2.41E-08
TNFRSF18	2.623755548	-0.725108452	2.48E-08
PKD2L1	2.562896953	-1.460138653	2.48E-08
CD70	3.1778571	4.196106103	2.54E-08
TAAR6	2.355664405	-2.597994328	2.64E-08
SPRR3	3.055050736	-3.871122527	2.70E-08
C19orf67	2.902693201	-1.228581621	2.79E-08
MMP12	3.493858027	8.24E-05	2.98E-08
KCNK17	2.488092582	-0.498584809	3.04E-08
IKZF3	2.126938466	2.784919865	3.06E-08
CXCL11	3.276185449	1.703187552	3.08E-08
NDUFA4L2	4.645636832	9.173891359	3.08E-08
TSHR	2.070857117	-0.967639403	3.11E-08
OR2AG1	3.522718583	-0.211861392	3.12E-08
DCAF4L2	3.930504445	-3.519477252	3.13E-08
AC090227.1	3.150681684	-2.28890926	3.18E-08
EOMES	3.081372443	1.376197389	3.27E-08
CALHM1	3.000232404	4.513366497	3.27E-08
HAL	3.015836901	-0.469300725	3.34E-08
B4GALNT1	3.233318841	2.858697453	3.35E-08
LGALS4	3.437058923	4.066609678	3.45E-08
ANGPTL8	3.408491703	0.709965224	3.65E-08
AL929554.1	6.384380071	-0.454457445	3.71E-08
APOBEC1	4.935356286	-2.098929502	3.73E-08
GAL	2.811215387	2.936783154	3.77E-08
PKMYT1	2.668087964	-0.154129396	3.92E-08
DTHD1	2.625054	-0.986856983	3.95E-08
TNNI3	3.252513518	-2.526178004	4.06E-08
WISP2	3.22013883	1.452762706	4.07E-08
S100P	2.411427396	5.566295226	4.10E-08
ODF3B	3.169593329	3.270878498	4.12E-08
CA1	2.091224897	3.041170107	4.18E-08
RFX4	2.012373007	-2.501652563	4.20E-08
STC2	3.267987206	5.55878972	4.25E-08
PGLYRP3	3.267720594	-2.860106603	4.32E-08
OXCT2	2.792999471	7.418634545	4.35E-08
STEAP1B	2.312086247	-1.531390275	4.59E-08
COL23A1	4.040591468	6.194183756	4.68E-08
EGLN3	3.888751931	7.609937325	4.71E-08
GPR151	2.760746092	-2.662269573	4.80E-08
CST2	2.653668279	-2.228915698	5.08E-08
SMIM2	2.411658094	4.412405543	5.13E-08
KLF17	3.321524064	4.134560118	5.29E-08
ATP8B3	2.523331476	1.910762545	5.42E-08
AC017083.4	2.884292784	1.517115463	5.49E-08
CRYBA4	2.119872977	-1.08361375	5.57E-08
SLC17A9	3.108814606	1.868894262	5.67E-08
NTF4	2.082475175	-1.838329802	5.77E-08
BMP10	3.175848745	-1.718414174	5.78E-08
BARX1	2.375353225	-1.913230974	5.83E-08
CPEB1	2.915695408	2.608597619	5.88E-08
C5orf46	3.637334891	2.38402605	5.98E-08
CCL27	3.384021702	-2.178307711	6.00E-08
C4BPA	4.040914223	0.882658902	6.12E-08
CTNNA3	2.125362978	6.611881991	6.29E-08
MKI67	2.356012107	3.010192811	6.76E-08
GNLY	2.574597145	2.203683959	6.94E-08
SIRPG	2.905084296	0.709400122	7.08E-08
HOXC12	2.147981429	-3.061398271	7.08E-08
RLN3	2.553495747	-1.427572697	7.19E-08
MSC	2.741869149	4.04349708	7.19E-08
HLA-F	2.117698375	5.806859563	7.54E-08
HSFX1	3.334498383	4.637684123	7.94E-08
SPINK7	2.4411895	-1.643821271	7.98E-08
STH	2.093473073	-4.104067975	8.02E-08
TP53TG3	5.350972296	-2.456647695	8.16E-08
USP17L15	5.196908586	-2.819021835	8.22E-08
SH2D2A	2.46140473	1.142464177	8.46E-08
TMEM210	3.113155391	-2.566432507	8.57E-08
NOL3	3.027889615	5.262673331	8.64E-08
KRT3	2.828436414	-3.115641556	8.78E-08
TRIML2	2.828832391	-2.39863743	8.95E-08
MELK	2.432787608	0.495547378	9.13E-08
INHA	2.904235814	1.002992674	9.18E-08
CP	2.949074774	7.423528232	9.24E-08
BATF	2.751801586	0.422682598	9.55E-08
FAM9A	2.482440241	-2.890828129	9.61E-08
CAPNS2	3.26809416	-0.317466019	9.81E-08
NPFFR1	2.143496142	-1.343002704	9.83E-08
SIGLEC1	2.194502855	3.110545558	9.92E-08
TAS2R13	2.511243635	-3.702491089	1.00E-07
TSPY10	3.338702596	0.353580855	1.02E-07
CCER2	2.151019098	-2.333878371	1.02E-07
BAAT	3.426905739	1.012117694	1.03E-07
LBP	4.381575538	4.668984484	1.04E-07
XCL2	2.136528176	-1.120677592	1.06E-07
AMH	2.371751808	-1.465719016	1.16E-07
CATSPER4	3.104405751	-3.358399328	1.16E-07
SLFN12L	2.394884711	-0.044803837	1.24E-07
NPTX2	4.102410898	6.19726626	1.25E-07
CD8A	3.10059391	3.766919758	1.25E-07
PLET1	2.063313826	-3.766756249	1.33E-07
HIST1H3G	2.064766998	-1.7688883	1.34E-07
REG1A	2.160910593	4.819286806	1.40E-07
SLC16A3	2.736047188	6.610805719	1.40E-07
C15orf38-AP3S2	2.482076167	5.575142133	1.41E-07
FBXO40	2.493246475	2.833263709	1.46E-07
DUPD1	4.070331735	5.810075091	1.46E-07
URGCP-MRPS24	2.012629177	0.047275853	1.50E-07
RTP1	2.953728358	-2.815251607	1.50E-07
SIGLEC10	2.54141103	2.576589971	1.51E-07
IGFBP1	3.788370361	3.261621537	1.54E-07
PAQR6	2.335649595	0.253215464	1.55E-07
NPIPA7	4.172395731	2.753889838	1.69E-07
KIF14	2.385515578	-0.332500923	1.71E-07
VSTM2A	3.554580016	-1.381651174	1.75E-07
LRRTM4	2.545965745	-1.422823249	1.75E-07
FAM170A	2.344078973	0.606189562	1.80E-07
BUB1	2.270398996	1.116642189	1.81E-07
PSG5	4.084764215	11.63328368	1.82E-07
SIT1	2.236506184	0.730088562	1.85E-07
LRRC63	2.595461666	5.409902626	1.93E-07
TNFRSF4	2.92751567	1.702242867	1.94E-07
SPDYE6	2.206290937	4.425754901	1.94E-07
S100A7	2.163692683	-2.209294958	2.00E-07
NMU	2.741462428	-1.169998163	2.00E-07
HIST1H4B	3.194146297	-2.38039828	2.01E-07
RFPL4AL1	2.419215454	-2.30433725	2.05E-07
SCN10A	2.330940077	-3.887569498	2.06E-07
PIMREG	2.182636975	-0.361481766	2.06E-07
GUCA1C	3.527917496	4.40025261	2.12E-07
OR5AS1	4.886447287	-2.029174844	2.15E-07
NR0B1	2.951465424	2.509034722	2.24E-07
NPVF	2.677827609	-2.064390567	2.32E-07
ADGRG7	2.708130347	-0.066834739	2.38E-07
ATP1B4	2.237976569	-2.356321566	2.41E-07
FEZF2	3.824710202	-3.410710973	2.60E-07
OR5T3	2.677897599	-2.61582966	2.62E-07
CCDC78	2.397978658	-0.609581755	2.67E-07
CT47A12	3.029784862	-2.927758005	2.67E-07
CHRND	2.041673234	-1.869413022	2.67E-07
FNDC8	3.148453595	9.278571225	2.71E-07
HJURP	2.579653582	0.433045547	2.72E-07
C8orf89	3.178257245	7.921530128	2.73E-07
ELAVL4	2.015732068	-2.146153116	2.77E-07
KRT33A	2.30560584	-4.016211041	2.90E-07
IQCF5	4.169002594	3.751304099	2.93E-07
PPP4R3CP	3.920901523	-2.450245529	3.16E-07
PRR27	2.446099802	-2.459239544	3.17E-07
SCARB1	3.136251759	6.452867923	3.24E-07
FCHO1	2.370070295	1.199412289	3.24E-07
PPP1R2P9	2.888595431	-0.557486478	3.41E-07
OR10T2	2.811737243	-2.833118073	3.42E-07
CD5L	2.165572726	0.05000492	3.45E-07
SLC22A25	2.457641837	-3.136821832	3.47E-07
PLA2G10	2.184850147	3.788331647	3.49E-07
RAD21L1	2.060539477	-3.406883874	3.52E-07
CDX4	2.989702704	-0.078496498	3.58E-07
HIST1H2BF	2.378930114	-2.914632897	3.78E-07
GAGE1	3.853394945	-3.634856036	3.82E-07
IFNA6	2.909856073	-2.036725484	3.90E-07
SIRPB1	2.145928431	1.296828957	3.97E-07
LGALS12	2.738739843	1.002464419	4.07E-07
PCSK1	2.26508129	7.552773354	4.20E-07
AC018523.2	2.172331613	-2.892315666	4.28E-07
ARHGAP22	2.422050218	1.537841795	4.30E-07
TTC6	2.081799897	-3.743044167	4.36E-07
XIRP2	2.230965839	0.477458096	4.40E-07
DIRAS2	2.881587715	3.375518583	4.75E-07
ELAVL3	2.005843407	-1.702524539	4.77E-07
FAM111B	2.353090051	0.735403773	4.83E-07
MSLN	2.626979859	3.842796227	4.83E-07
KRT82	2.389607267	-2.507192095	4.84E-07
YPEL4	2.433600939	-0.089497455	5.03E-07
OTP	2.205414524	-3.44218548	5.04E-07
SLC10A6	2.288574977	-0.941758317	5.17E-07
NKAIN1	2.615302302	-0.068141179	5.42E-07
SLCO1B3	3.983926859	6.013666079	5.57E-07
OR10A5	2.707371009	-1.209857401	5.66E-07
MNX1	2.353824623	-2.08821246	5.75E-07
GZMH	2.371925476	1.388502938	5.82E-07
NKX2-8	2.610348906	-0.016011633	5.87E-07
RHAG	2.677079798	-3.176246428	5.90E-07
C6orf223	3.302385126	4.352359421	5.94E-07
NKG7	2.925133101	3.428328565	6.01E-07
GRIA4	3.301780649	2.577368613	6.15E-07
PATE1	2.98420176	0.547152196	6.26E-07
CGREF1	2.426990331	3.382289656	6.32E-07
POTED	4.004865232	0.406110009	6.47E-07
ADH4	2.528443316	1.1679478	6.49E-07
GSC2	2.637627981	-2.861730912	6.59E-07
HIST1H2AB	2.740327646	-3.674577599	6.73E-07
TIFAB	2.177330384	-1.619697066	7.05E-07
FAM237A	2.73077746	-1.986857582	7.09E-07
DEPDC1	2.213235939	0.045258558	7.15E-07
SMIM1	2.137072618	8.865653742	7.33E-07
ADH1A	3.683733026	-0.086202372	7.52E-07
TMPRSS11B	2.49864355	-1.074591361	7.68E-07
RNF17	2.359950826	-1.276513681	7.88E-07
GIMAP1-GIMAP5	2.375672291	-2.559798468	7.90E-07
CREG2	2.082647616	0.21699824	7.92E-07
MLC1	2.245896095	8.257146645	7.94E-07
PRSS56	2.506483414	-3.17883281	7.95E-07
OR52N2	2.024439373	-0.886599786	7.96E-07
F13B	2.509584646	-0.640094983	7.97E-07
SALL4	2.16091277	-1.760825138	7.99E-07
CLEC12A	2.480966864	0.671959791	8.20E-07
SPC24	2.223419744	0.532190914	8.51E-07
ASPM	2.645493454	1.253426629	8.54E-07
RNF175	2.127753997	-0.390554778	8.62E-07
CACNA1F	2.073305825	-0.470234802	8.78E-07
HTN3	2.777874778	-0.763893059	9.03E-07
PGGHG	3.313250461	5.202503884	9.32E-07
NNMT	3.487367213	8.155544705	9.34E-07
C1QL1	3.090893725	3.69247387	9.36E-07
CU633980.1	3.081120537	-2.491224408	9.66E-07
TEX19	2.573364548	-3.408032711	9.93E-07
DEFA1B	2.696639205	-2.816389554	1.02E-06
TRIM36	2.436358805	11.2628399	1.02E-06
C1QL4	2.98353689	1.65587142	1.06E-06
CSF3R	2.417444958	2.722992942	1.07E-06
RPL10L	2.918162868	4.762217735	1.07E-06
POLQ	2.270352548	-0.44329621	1.17E-06
CD7	2.907837093	2.262754429	1.18E-06
SOX1	2.614387299	1.770112465	1.20E-06
DMRTB1	3.610026328	3.904236462	1.22E-06
SPATA31D3	3.297329659	-2.668817769	1.25E-06
INSL5	2.743976412	4.702217116	1.27E-06
APOA1	3.145043506	1.376464013	1.29E-06
PODNL1	2.247443254	0.168898254	1.30E-06
MKRN3	2.235972057	3.836951978	1.30E-06
APOA4	2.515283779	-0.158318001	1.32E-06
KRTAP4-2	4.258501033	0.091335053	1.33E-06
EPHA8	2.632807482	-0.641482112	1.35E-06
WDR97	2.259058705	-0.717190693	1.42E-06
SERPINA7	3.086332645	-0.044057976	1.44E-06
FAM187A	4.452994343	5.647451566	1.44E-06
OR5D18	4.827552404	-0.710667867	1.45E-06
OR2J2	2.671611063	-0.958537512	1.48E-06
EDA2R	2.112592504	2.716841603	1.48E-06
CDT1	2.219085102	1.090091696	1.50E-06
KCNH5	2.037303369	-1.002914241	1.52E-06
CAPZA3	2.348930054	-0.069178291	1.56E-06
PPY	2.23024105	-0.183518797	1.60E-06
CATSPERB	2.76919345	12.01468913	1.63E-06
NPBWR1	2.024989835	-2.180012662	1.65E-06
AMY1B	2.367738943	-2.186915208	1.65E-06
CT47A4	2.723617637	-3.074656311	1.72E-06
DTL	2.340823302	1.221084128	1.72E-06
IL3	2.338263836	-0.728344304	1.75E-06
OR6C1	3.007073968	-2.643693334	1.75E-06
NCAPG	2.283278996	0.650168961	1.79E-06
GPR174	2.117357369	-0.697144016	1.85E-06
FCRL4	2.459328987	-3.8509176	1.86E-06
P4HA3	2.641559555	1.434257327	1.87E-06
ADM	2.38965152	6.158431726	1.93E-06
MAS1L	2.810118472	5.814444492	2.02E-06
HK2	3.063659184	5.076035309	2.03E-06
ADGRE1	2.298862774	0.604749063	2.06E-06
TPBGL	2.046284913	-0.770125584	2.09E-06
TRPA1	2.497481983	1.248619008	2.18E-06
TRIM43B	3.805078291	-2.700994007	2.19E-06
PABPC1L	2.034148182	2.809015668	2.20E-06
OR52A5	2.638605619	-2.934428764	2.21E-06
IFNW1	2.011501743	-1.028273336	2.31E-06
AL049844.3	2.436639044	-2.674181526	2.35E-06
C11orf21	2.222488845	-0.194991039	2.49E-06
NPY4R	2.407950013	3.76295066	2.56E-06
CACNA1B	2.327115751	-2.143590179	2.72E-06
PYHIN1	2.405507545	0.726546873	2.72E-06
UGT2B4	3.81141654	0.154626276	2.73E-06
DLGAP5	2.291033095	0.321159751	2.77E-06
TICRR	2.162057068	-0.39197826	2.83E-06
XCL1	2.073131655	-0.87507282	2.85E-06
SLA2	2.388559052	0.992584383	2.85E-06
CDC6	2.194174976	1.006133857	2.89E-06
DOK3	2.278305092	2.347230167	2.91E-06
CD177	3.200539236	1.359882659	2.94E-06
PRR23C	2.768904712	-2.675020001	3.02E-06
GJD2	2.557207068	2.817188772	3.05E-06
KRT34	2.489722625	-3.081384974	3.07E-06
SLC12A5	2.032551293	-0.954248851	3.10E-06
SLC6A14	2.007494872	-2.220174108	3.29E-06
SEMA5B	3.186395581	5.868782207	3.44E-06
MSMB	2.404158013	-3.548938953	3.49E-06
GATA4	3.153227952	6.103127862	3.50E-06
HIST1H3H	2.384674504	0.278558833	3.52E-06
KRT4	2.198079971	-2.709857987	3.55E-06
CSTA	2.069230042	0.518374279	3.55E-06
ATP2A1	2.09893415	-0.559352295	3.58E-06
OR5D14	4.117535918	4.002928875	3.60E-06
QRFPR	2.683172202	2.252496573	3.85E-06
AMBN	3.086594288	-3.125672972	3.86E-06
TMEM92	2.36464997	1.673432313	3.96E-06
PSMB11	2.132682899	-0.606979464	4.35E-06
FCRL3	2.313643422	0.290891649	4.37E-06
LRRC3B	2.08988716	-2.364453104	4.46E-06
TAS2R42	2.536136062	2.483452917	4.53E-06
OR51Q1	2.322717773	-1.039400348	4.54E-06
OTUD6A	2.416677905	0.303210949	4.69E-06
OR6X1	2.540512823	-0.753926267	4.88E-06
LGALS13	2.217411507	-2.554843967	4.88E-06
TAS2R40	2.346206851	-2.242249672	4.89E-06
OR1L3	2.702224829	-2.893049239	4.93E-06
LINC00890	2.814313763	0.946920413	5.07E-06
SERPINC1	3.395777238	2.354077692	5.11E-06
CDH10	2.534493068	5.812363838	5.32E-06
OR52E2	2.562230022	-2.254296126	5.44E-06
CACNG6	2.495736035	-2.826441632	5.83E-06
MS4A13	2.508142187	0.457121881	5.95E-06
TBX22	2.108644048	-2.197785578	6.06E-06
IL4	2.308712263	4.269394157	6.06E-06
OR8B8	2.155848713	-3.043664092	6.21E-06
CT45A1	2.804654066	-3.574035089	6.22E-06
OR5C1	2.188905982	-3.038883049	6.27E-06
BIRC5	2.437594562	1.439686312	6.38E-06
CCL5	2.725000589	4.767406195	6.40E-06
CCR5	2.579393923	2.867790816	6.40E-06
RRM2	2.152127434	2.287064724	6.41E-06
HS3ST4	2.500843633	2.129292685	6.44E-06
ZNF716	2.139353501	-3.518966019	6.45E-06
LRRC24	2.357667063	-1.64599806	6.48E-06
CCL4	2.422250335	2.555031243	6.48E-06
PPFIA4	2.723301977	3.411099086	6.54E-06
GOLGA8A	2.613792502	3.048248052	6.56E-06
OR6N2	2.432374659	-2.47331998	6.65E-06
AKR1C4	2.173752327	-0.978422247	6.69E-06
RGS1	2.979162477	5.445030208	6.77E-06
MAGEA6	3.350521206	-2.872043361	6.96E-06
VHLL	2.088772839	-1.606457247	7.43E-06
CREB3L3	2.545156041	2.877922765	7.50E-06
CYP11B1	2.701697177	2.534565953	7.69E-06
CTSW	2.555931347	2.425028197	7.71E-06
PTPRCAP	2.534857294	-1.767017408	7.74E-06
OR6B3	4.515243268	8.589226555	7.80E-06
NAA11	2.160572015	-3.210608091	7.87E-06
H2BFS	4.001899478	5.777795553	7.91E-06
GJA10	2.439253799	-0.939322273	7.94E-06
MAGEA2	2.825287354	-2.661186449	7.98E-06
MMP16	2.384287619	1.096616884	8.05E-06
MARCO	2.352831281	0.916781663	8.10E-06
KRT6B	2.352509635	-3.262888687	8.22E-06
HHLA2	2.623464926	4.646673741	8.34E-06
GAL3ST4	2.557633711	2.677472702	8.45E-06
CRYGC	2.166005368	-2.601552376	8.86E-06
ESM1	3.108165985	6.600012672	8.96E-06
DEFB133	2.314396534	-2.910447811	9.60E-06
HIST1H2BB	2.402745118	-3.259962164	9.65E-06
PTTG1	2.253771817	1.337989342	9.84E-06
LAMA4	2.326338712	6.040297584	9.89E-06
GRXCR1	2.863881799	-2.53680825	1.03E-05
DCDC2C	2.662747027	-1.700522997	1.04E-05
HIST1H3F	2.109626439	-1.592474147	1.04E-05
TMEM45A	2.640612419	4.109118474	1.05E-05
RIPPLY2	2.927528973	1.991319289	1.06E-05
ASF1B	2.18801825	1.359642903	1.06E-05
OR4D2	2.787048666	-3.055728705	1.08E-05
SMIM21	2.364622064	-2.111108673	1.10E-05
IGFBP3	3.196796708	9.768783489	1.11E-05
SCML2	2.17005586	10.46165792	1.12E-05
OR56A5	2.845379523	2.135581352	1.14E-05
CLEC20A	2.758609596	-0.257145819	1.15E-05
C7orf72	2.409689464	-1.962816814	1.16E-05
SFTPA1	2.473682967	2.058086874	1.20E-05
ACTRT1	2.035943819	-2.289278296	1.27E-05
APOF	2.414677924	-2.037976423	1.28E-05
SPI1	2.067100491	3.56655227	1.31E-05
ALPI	2.185631892	2.28925755	1.33E-05
USP17L26	2.509108695	-2.442720073	1.36E-05
PNPLA5	2.354453595	-3.83535912	1.38E-05
IQGAP3	2.275223773	1.708396554	1.38E-05
PARVG	2.504709465	2.856684438	1.39E-05
SIGLEC9	2.035201308	0.87971696	1.42E-05
PRAME	2.611311027	2.250495575	1.54E-05
NOG	2.289861305	-0.130230749	1.56E-05
KLK3	2.252675913	-0.907449373	1.58E-05
LTB4R	2.208281446	2.099890758	1.61E-05
SPINT4	2.316916636	-2.104597719	1.63E-05
CCNA2	2.144507627	1.174812059	1.64E-05
FOXG1	2.305711845	5.542626414	1.69E-05
KRTAP4-12	2.530112139	0.119142674	1.71E-05
IL21R	2.172726161	1.101489367	1.77E-05
OR6C74	2.40519935	-1.482804173	1.78E-05
KCNK3	2.617924001	4.981632617	1.80E-05
JSRP1	2.00495802	-0.704137027	1.83E-05
AKR1B10	2.083256251	2.251287333	1.88E-05
RHOXF1	2.159161549	8.402311999	1.89E-05
MT3	2.571197784	2.230495593	1.89E-05
HOXB13	2.596115118	-1.214817559	1.89E-05
SPP2	2.537660459	-3.899053495	1.94E-05
ITIH2	2.76414025	1.769645583	2.07E-05
HIST3H3	2.174499067	1.944465146	2.10E-05
CD3E	2.160412912	3.421389181	2.12E-05
CARD11	2.177477088	2.669724359	2.13E-05
TYMP	2.513285534	5.247623599	2.14E-05
SULT4A1	2.093129639	-1.587455976	2.24E-05
IDO1	2.605259746	3.763951918	2.30E-05
VWA5B1	2.086081054	3.920432849	2.31E-05
IL2RB	2.510489889	3.312248145	2.32E-05
OR4A15	2.233483407	-2.558875665	2.40E-05
VN1R2	2.275167964	-3.3031416	2.49E-05
HK3	2.167695481	1.012939745	2.53E-05
LRRC25	2.020245209	2.821307774	2.53E-05
SLC38A8	2.096950809	-2.483452779	2.57E-05
TRIM9	2.285502031	2.47246938	2.61E-05
CSN3	2.305154444	-3.191497976	2.70E-05
ASPHD1	2.075066011	2.230236501	2.77E-05
P2RX7	2.337109692	2.769942396	2.83E-05
PRAMEF4	2.754578073	2.517514245	2.98E-05
SLC1A3	2.294343159	2.966096964	3.01E-05
ADSSL1	2.144416279	4.752341216	3.09E-05
DSG3	2.118073247	-3.375803508	3.10E-05
GPR148	2.141557163	-2.066309061	3.15E-05
SPANXN4	2.476976415	-0.322615766	3.16E-05
CCDC88B	2.353899062	2.69614626	3.18E-05
AL713999.1	2.431909972	-2.502761632	3.25E-05
PCSK6	2.444469363	4.99702756	3.27E-05
TGM6	2.687124453	2.962969454	3.35E-05
EBF2	2.331502999	2.339437459	3.41E-05
PNLIP	2.029713424	-2.543482191	3.43E-05
SAP30	2.306233606	2.726703004	3.51E-05
EFNA3	2.053303439	0.7413635	3.52E-05
XAGE3	2.362926491	5.487656054	3.53E-05
OR6C65	2.326697608	-0.258363269	3.59E-05
MROH9	2.349945484	5.535269517	3.61E-05
AL662899.2	2.250489214	-2.346031778	3.67E-05
ARHGAP9	2.257946358	2.33976786	3.73E-05
FAM25A	2.831178508	4.72835782	3.83E-05
AC012254.2	2.550646102	1.250557343	3.94E-05
SLC6A1	2.186741302	1.57890332	3.98E-05
PRR30	2.26938131	0.726581569	4.02E-05
C1QB	2.522130042	6.569570676	4.05E-05
RASD2	2.266096657	2.371852654	4.39E-05
TREM1	2.046476885	0.545073589	4.57E-05
CSPG4	2.380512598	5.739894289	4.57E-05
MSH5	2.037563562	0.648620911	4.70E-05
CXCL17	2.05958539	2.791186767	4.72E-05
MAP4K1	2.005953648	1.878565838	4.91E-05
GOLGA6B	2.532452062	5.110103503	4.95E-05
FKBP10	2.412616691	6.195479026	5.37E-05
CT45A6	2.339862996	-0.138808969	5.43E-05
CD200R1L	2.471066422	-1.455905597	5.47E-05
TP53TG3F	2.874840061	3.020680033	5.50E-05
OPN1MW2	3.24882722	-2.24185925	5.58E-05
VASH1	2.042654516	4.373497282	5.59E-05
ADCY2	2.133016518	1.034746472	5.62E-05
RASAL3	2.25075903	2.648468818	5.69E-05
HLA-DQB2	2.332039034	3.474436615	5.77E-05
HIST2H2AB	2.150045327	-3.541741627	5.81E-05
OR4X1	2.095758003	-2.460393551	5.85E-05
SNX20	2.081433127	1.932766639	5.86E-05
C1QC	2.327002571	6.251784996	5.86E-05
KRT17	2.654402915	3.200916911	6.06E-05
IL12RB2	2.146583598	0.776860056	6.38E-05
HAPLN3	2.002317906	1.903093864	6.46E-05
CXorf66	2.199248419	-0.053338649	6.52E-05
CD1D	2.031720933	1.704920524	6.61E-05
KLHL6	2.196981276	2.227651553	6.65E-05
TMEM207	2.929907113	9.072187106	6.78E-05
CLEC7A	2.199087549	2.444993926	6.92E-05
RGS5	2.4422461	9.658845341	7.01E-05
OR6C68	2.006122271	-0.813335891	7.16E-05
FGA	2.417400856	5.503147858	7.32E-05
C14orf180	2.268314364	0.336123216	7.56E-05
KRTAP25-1	2.19501381	-0.635097947	7.68E-05
OR6P1	2.118239225	-2.990006764	7.76E-05
OR6F1	2.134002327	0.13869712	8.01E-05
SASH3	2.077645403	3.200352025	8.13E-05
ADAMTS7	2.014874548	2.237970407	8.40E-05
BDNF	2.009745466	0.793438994	8.95E-05
SLAMF7	2.265841647	2.892212722	9.25E-05
FCER1G	2.202506806	4.098001755	9.55E-05
BRS3	2.315515134	7.494599592	9.81E-05
AC008878.1	2.235842521	3.947755881	0.000101858
GABRA1	2.488558592	4.60482358	0.000104051
WFDC5	2.339871593	-0.696363033	0.000106018
CD247	2.073337279	2.056989121	0.000106679
ADA	2.015043445	2.191580704	0.000107485
HNRNPCL1	2.356602804	5.28500897	0.000109264
SLFN13	2.090279609	4.041854229	0.000111001
TFAP2D	2.355003957	1.67793333	0.000111884
MYO1G	2.159509962	2.635659184	0.000112559
SERPINA10	2.205415935	-1.138503651	0.000113507
FGD2	2.131331475	2.386194349	0.000115033
MUCL1	2.440757226	-2.487680509	0.000117493
SRY	2.420570339	2.243735381	0.000119729
PRAMEF11	2.592198724	2.499991621	0.000120121
DEFB104B	2.238272217	-0.045156925	0.000120206
DEFB128	2.47659018	-2.555842029	0.000122056
SCD	2.606154071	7.346492728	0.000122385
POM121L12	2.728742476	3.270812661	0.000123432
AC008763.3	2.115169467	-2.212314683	0.000129039
NUSAP1	2.007293661	2.829821755	0.000129695
OR4P4	2.475752595	-2.563211861	0.000130767
KRTAP9-9	2.191665595	-2.068489099	0.000139148
GOLGA6L22	2.243026576	0.48436744	0.000146164
P2RY1	2.095877737	2.51066811	0.0001462
FAM47B	2.33007816	1.381692115	0.000147541
PGC	2.237113529	-1.702295935	0.000148223
RUNX3	2.171772368	3.169235884	0.0001612
TMEM215	2.315412692	-3.318257581	0.000163769
AL645922.1	2.139673903	4.62976525	0.000163927
PLIN2	2.643644198	8.448322775	0.000172647
AC239799.1	2.365680401	-3.27181898	0.000180276
TMEM235	2.505438488	5.570409366	0.000182606
MYO1F	2.152515803	3.756471417	0.000185688
MAGEA1	2.345393794	-3.7685085	0.000197046
C3	2.787904261	9.5488151	0.000205155
FOXA1	2.116976021	-0.846401135	0.000210249
NMB	2.066849004	3.002644203	0.000215813
GAGE2E	2.168996235	0.232288942	0.000218339
OR5L2	2.508268466	2.511192083	0.000233355
PRF1	2.062612782	3.185282907	0.000240335
LIMS4	2.37094033	2.135577542	0.000253801
PLCB2	2.080176461	3.138628869	0.000260732
DDX4	2.044524878	6.630414432	0.000271245
ATG16L2	2.037773616	3.266121068	0.000279614
MAGEA4	2.103857932	-3.493168944	0.00028218
SLC25A31	2.056707252	3.409167182	0.000282211
CD36	2.101931641	5.875472827	0.000291242
TAAR8	2.372455988	4.853237543	0.000298428
OR10G4	2.052382548	0.578300845	0.00030878
UGT1A8	2.191430165	-0.388022293	0.000326516
OR52B6	2.252851445	6.557541878	0.000330451
LAPTM5	2.158425093	6.817384481	0.000346116
KLK9	2.899030504	6.859426702	0.000357906
AC008073.3	2.252751813	10.07939963	0.000370853
KRT31	2.269918092	7.70055732	0.000385454
OR13C8	2.357625448	2.525339849	0.000410258
UBQLN3	2.07540461	2.473019387	0.000411961
ITGAL	2.072486497	3.953913463	0.000412171
KRTAP4-7	2.41584387	1.245218677	0.00041553
PSG6	2.032935308	3.196680117	0.000479567
TSPY3	2.369478165	2.868698553	0.000481708
HHLA1	2.106369474	-0.972686885	0.000502876
APOC3	3.001210682	3.21833111	0.000526102
SUN5	2.68347286	3.844182158	0.000531539
DDIT4	2.049816066	6.664204731	0.000534402
LZTS1	2.015621342	3.945443684	0.000536406
PFN3	2.138506726	4.582420541	0.000537271
FAM24A	2.520864695	5.763559906	0.000651947
COL1A1	2.252803645	8.342883816	0.000656312
LYZ	2.063674833	6.035466748	0.000721859
TMEM114	2.125795937	4.906396369	0.000835114
VWF	2.053789025	8.697891893	0.000874158
APLN	2.012075031	5.167937936	0.000934843
CDK18	2.170067724	6.783523436	0.000940757
OR8H1	2.643075468	6.61139448	0.000980951
CCND1	2.11544667	8.264351754	0.001091122
SPO11	2.153971986	3.954017503	0.001144071
KRTAP1-3	2.039980946	2.324504858	0.001270779
SPHAR	2.076658955	-2.68825501	0.001286394
AL035460.1	2.194255798	4.923664307	0.001392713
SPANXA2	2.385192814	5.083226757	0.001410426
PRG3	2.088479025	5.509320202	0.001513176
TGFBI	2.257725197	9.415275092	0.001712603
AC245748.1	2.192789003	4.024177878	0.00173461
AC005837.2	2.268545971	-1.555071062	0.001915107
GAGE12H	2.054046025	2.741123354	0.002174426
RBMXL3	2.065973132	4.575933436	0.002205738
OR51A7	2.220220088	-1.011487269	0.002328822
VIM	2.180176703	10.07929975	0.002498636
PRR20D	2.591517648	7.864064251	0.002538507
OR4M2	2.155388086	-2.756303329	0.002711238
AC048338.1	2.593814069	11.08752949	0.002771049
LMAN1L	2.07035651	7.844610635	0.003581946
AL162231.3	2.051749232	8.303884259	0.004540058
CYP11B2	2.139920792	7.754144957	0.005222029
OR56A1	2.513704644	-0.947723119	0.00692512
LCE2A	2.1532631	8.165193107	0.007571444
