# Supplementary material for: Identification of CXCL10 as a Prognostic Biomarker for Clear Cell Renal Cell Carcinoma
Source: Front Oncol. 2022 Feb 28;12:857619. doi: 10.3389/fonc.2022.857619 (PMC8918693; doi:10.3389/fonc.2022.857619)
Supplement: Supplementary file 3 [file Table_3.xls]

logFC	logCPM	PValue	FDR
DDN	-5.418782301	1.22803333	7.63E-219
KCNJ10	-5.807954693	2.965721099	2.87E-217
LINC00675	-5.67414065	-0.95662178	1.22E-196
CALB1	-8.729101336	4.471312594	2.00E-187
ZNF587B	-4.765840764	5.122226061	1.45E-186
TRPV5	-6.465494094	-1.484575722	9.76E-186
NOS1	-4.44593818	0.66072592	4.93E-166
HS6ST2	-7.136424942	1.448286452	5.77E-151
UBE2G2	-5.966024535	9.528705719	1.43E-150
ATP12A	-7.513116451	-0.173474927	2.40E-147
IRX1	-4.56344438	0.146753651	4.79E-146
NPHS2	-8.022064363	3.048862302	4.69E-143
PUS10	-4.650689527	5.011314966	2.06E-138
JMJD4	-5.078728577	6.132525873	4.01E-134
ELF5	-7.292368254	0.754934196	4.35E-133
SIM2	-4.021939313	1.466093645	3.46E-130
ACPP	-3.603508735	2.336024054	1.85E-129
GPC5	-5.922626275	-0.161598072	3.08E-129
EHF	-4.837375401	2.120355848	1.88E-125
DUSP9	-7.16338426	2.714753686	2.49E-124
UPP2	-4.162136818	1.26247091	6.00E-123
TP53TG5	-4.634815148	0.866922314	2.30E-121
ENPP6	-4.835717091	1.337781149	7.55E-115
STAR	-5.072972389	1.760902578	8.91E-114
CYP27B1	-3.673184651	1.00145835	5.83E-113
EDARADD	-4.039654457	1.683761177	9.61E-113
NLRP11	-4.175164469	3.028280713	4.30E-108
Z82206.1	-4.982384695	-0.651044817	7.38E-108
SERPINA5	-5.29576408	4.483486919	2.12E-103
SEMG2	-6.308649614	-3.055442288	8.85E-102
CLDN16	-6.32222711	2.712009433	1.26E-101
UBQLNL	-4.099997911	0.635997999	2.95E-101
IRX2	-5.001758593	0.783816487	1.55E-100
GZMB	-7.129364597	11.03856416	5.16E-99
NPHS1	-4.54179122	2.643546356	6.36E-99
AQP2	-9.328593446	7.14601329	5.84E-97
CALML3	-4.184437014	-0.269126331	1.32E-96
RNF208	-4.241814003	4.505248382	4.83E-96
MUC15	-7.400139393	2.110769014	1.95E-93
RBM38	-3.34470993	4.48617458	2.40E-92
SLC34A3	-3.23792338	0.935647465	7.86E-91
PRR35	-5.564661769	-0.48068109	4.30E-89
GPHA2	-5.648052344	1.442668067	1.85E-88
PTPRO	-3.677681046	3.129832186	3.60E-87
CA10	-6.168016273	-0.014701162	3.30E-86
KLK7	-6.238668815	-0.476539298	2.57E-85
OLFM4	-4.748396364	0.949133129	4.39E-83
PIK3C2G	-3.945752842	0.592663238	2.79E-82
ESRRB	-4.074876496	2.2766222	7.09E-82
SYPL2	-2.881825456	4.496599696	3.80E-81
RNF212B	-3.30980271	-0.812940659	5.09E-81
PRR15	-3.53620547	1.087087734	1.77E-80
AGAP6	-3.293869162	3.048241802	9.36E-80
HSPA2	-3.213941744	4.831763749	7.11E-79
AC007906.2	-3.844491693	0.943186096	1.70E-78
NAT8L	-3.870204671	2.197167638	3.38E-78
UMOD	-8.576740307	8.767182186	1.17E-77
SLC22A8	-6.70717737	4.263445143	4.40E-76
TFAP2B	-5.997127315	1.13136378	4.47E-76
KCNK10	-2.634222888	-0.329819209	2.54E-75
PRDM16	-2.552212079	2.455218628	4.14E-72
HIST1H2AM	-4.384877798	2.366846871	4.91E-71
TEN1-CDK3	-4.582711923	1.50940953	2.76E-70
SIAH3	-4.856893123	-1.096631376	1.07E-69
PROZ	-3.757487957	-0.604548251	1.87E-69
IL36B	-5.811343515	-2.951586707	2.85E-69
CLDN19	-5.565839567	2.549184145	4.75E-69
TMEM52B	-5.556440344	3.894749926	7.25E-69
ADAMTS16	-2.905360346	1.283821317	1.17E-67
EGF	-5.738602919	4.620804733	1.86E-67
MYLK3	-4.473812825	-0.321648358	2.29E-67
SLC5A2	-3.264550353	2.105383238	6.78E-67
SFRP1	-5.910233003	4.835855837	3.37E-66
HPD	-5.234160502	4.202345598	5.12E-66
HECW1	-3.915553919	0.88750344	5.42E-66
FXYD4	-4.541511141	3.645833794	6.03E-66
MUT	-3.610992251	5.661076516	1.97E-65
RASL11B	-4.918421606	1.229888032	3.67E-63
SLC28A2	-3.528219161	-1.009910275	8.26E-63
ABCA4	-4.093294281	1.265291126	1.50E-62
LMX1B	-3.875252714	-0.014459273	1.51E-62
MYOZ2	-3.433603304	-2.718187729	1.92E-62
NTNG1	-4.419961963	0.619012635	2.58E-62
CSF3	-4.670650052	-1.944529677	3.08E-62
NELL1	-6.016914116	1.273028795	3.41E-62
ZNF546	-3.279773172	4.474067505	8.04E-62
FGF1	-4.81582911	3.41581399	1.63E-61
MT1H	-5.170108145	2.137085816	1.78E-61
MRPL38	-3.578909641	5.225931424	6.97E-61
GGT6	-5.218680178	2.491618743	7.57E-61
MFSD4A	-5.404410702	4.567310334	1.16E-60
KLRG2	-4.395864404	-0.700898187	2.00E-60
AL590560.1	-3.566804074	-3.713292384	2.84E-60
ZNF750	-3.428796244	-0.73810084	4.98E-60
RNF150	-2.925356879	3.160822679	1.35E-59
CEL	-4.217081873	-0.185427624	1.57E-59
KLK6	-5.165548818	0.135269756	3.13E-59
GDAP1L1	-3.91082167	-1.521036335	7.33E-59
TTC23L	-4.03141189	3.622394697	1.15E-58
PPP1R1B	-4.631015009	-0.636849316	1.23E-58
TNNT2	-4.950915491	0.330794212	1.58E-58
PORCN	-3.624887026	2.902167827	1.46E-57
SYTL3	-2.443244285	4.179587203	1.92E-57
ASB15	-5.033339966	-0.842368918	9.70E-56
ERVMER34-1	-4.631761988	0.200416731	1.97E-55
CDK13	-2.797003011	6.300390745	1.25E-54
PCDH9	-3.786663254	1.02025036	1.91E-54
XPNPEP2	-3.095975269	4.683678407	2.56E-54
RIPPLY1	-3.444235345	-2.100929902	4.26E-54
ADGRV1	-2.82495588	0.950286227	4.48E-54
IL36RN	-4.375498033	-3.822757114	5.29E-54
ZIK1	-3.398919805	3.488252924	8.91E-54
HPCAL4	-4.603081414	0.301157189	1.57E-53
ANKRD34B	-3.678491764	-2.353141366	1.97E-53
PTH1R	-3.547139661	4.286761855	2.26E-53
DTNA	-2.818727225	4.203740031	3.71E-53
EYA4	-2.984598454	0.83685919	7.68E-53
KLHL14	-3.914340038	0.769760469	1.05E-52
CRYAA	-4.430420739	-3.742387502	2.18E-52
S100A2	-3.549375177	2.791223638	2.52E-52
AFM	-4.927753203	1.133554813	1.15E-51
CLDN14	-3.123406829	0.101576829	1.16E-51
SLC6A17	-2.883265708	0.024031741	1.16E-51
OR6C75	-6.380847661	-1.782099218	3.87E-51
TMEM45B	-3.802327555	1.930828827	4.70E-51
PPIAL4D	-6.424047951	1.497961792	7.89E-51
UTS2B	-3.232275959	0.558819343	1.09E-50
SLC13A3	-5.320980858	4.990119443	1.63E-50
DLGAP2	-2.817920488	-1.131566144	2.86E-50
DPEP1	-5.175321186	4.013960627	3.13E-50
CRHBP	-4.464656483	1.692094646	4.09E-50
HADH	-2.65068456	5.198862549	5.14E-50
SLC7A14	-3.684568232	-3.196009722	1.20E-49
ACOT12	-4.056633518	-2.1695398	5.05E-49
RUVBL2	-2.819602069	6.089673988	6.50E-49
SLC5A11	-2.84720819	-0.674124679	8.89E-49
PROX1	-4.497562528	1.68836701	1.29E-48
FAM3B	-4.113837847	0.776577121	1.29E-48
LRMP	-2.084036049	4.494250584	9.81E-48
PCK1	-2.853390794	6.96585994	3.80E-47
ACSM6	-4.214976045	0.73659435	5.47E-47
RNF43	-2.092095776	2.00588302	1.43E-46
ADGRF3	-3.399465638	-0.471314175	1.66E-46
ACSF2	-3.508013756	3.75685955	1.85E-46
HSPB2-C11orf52	-3.456128651	-0.852560858	1.87E-46
SLC47A2	-4.538008602	2.112631196	2.44E-46
ERICH4	-2.715445144	-0.479586043	3.83E-46
ADORA1	-3.525733854	2.555453874	1.10E-45
CLSTN2	-3.350458991	2.76816921	1.42E-45
TIGD3	-2.641425376	-0.772300333	1.49E-45
IYD	-4.49403134	1.844011079	5.35E-45
ADAMTS19	-3.111911588	-2.085558912	1.48E-44
TUBAL3	-4.571783401	-1.353945428	2.58E-44
ASPDH	-2.968238473	1.28452861	2.76E-44
STRA6	-4.244621519	0.492389431	2.87E-44
CLCNKA	-5.091818536	3.730267971	3.28E-44
SFXN2	-2.561144891	3.189380323	5.77E-44
SCNN1A	-2.939479812	5.332571352	9.79E-44
C14orf37	-3.979859637	2.204992564	1.71E-43
CHGB	-4.15839629	1.285841351	2.52E-43
KCTD8	-3.694301222	-2.724516042	2.81E-43
RIMBP2	-3.646161171	-0.928465825	4.92E-43
GABRA2	-4.321180243	0.747276797	5.23E-43
CYP4F2	-4.824655252	1.488908662	5.87E-43
PLPPR1	-4.425806046	1.155050026	9.17E-43
PCP4	-3.090817891	1.179277189	1.36E-42
CLDN34	-3.934975107	-1.28643457	2.16E-42
SSTR5	-3.692216141	-2.211108088	2.91E-42
SLC4A11	-4.116749688	1.350151924	4.93E-42
DCUN1D4	-3.32570988	7.028169684	5.38E-42
MT1G	-4.905075605	4.750950681	2.18E-41
KNG1	-5.724291606	5.925605587	4.70E-41
ERBB4	-4.170280836	2.312787646	6.41E-41
COL4A6	-4.170091697	0.686388591	6.53E-41
CPNE6	-3.177615652	0.18313501	7.87E-41
FABP1	-4.191456329	2.295472347	9.39E-41
TSPAN8	-4.402189995	2.026268011	1.11E-40
SLC9A3	-3.741704992	3.557501906	1.79E-40
TMEM30B	-2.32476842	3.210307689	1.86E-40
C16orf89	-3.361838181	1.704167408	4.56E-40
KRT40	-3.068783676	-3.91924619	4.59E-40
LYSMD3	-2.151231713	7.258135774	5.56E-40
C9orf135	-3.524621687	-2.707575674	6.00E-40
SLC7A13	-4.739119601	0.362681711	1.55E-39
COL26A1	-4.108699369	-0.515137987	2.71E-39
SPTBN2	-4.493359709	4.175395743	3.77E-39
FAM167A	-3.847643053	1.366033269	1.07E-38
ESRRG	-3.222326648	3.31793457	1.13E-38
AVPR2	-2.951125462	0.455969817	1.17E-38
CRB2	-3.20545897	1.312172607	1.53E-38
SLC52A3	-3.009154482	1.348982716	1.59E-38
NEUROD2	-3.782693227	2.444830992	2.14E-38
GPR182	-2.299105468	-1.181796492	2.57E-38
TJP3	-2.745391318	0.996596528	8.01E-38
C1orf226	-2.925493017	1.343880365	1.09E-37
OTOGL	-2.972565832	0.677283063	1.96E-37
KSR2	-3.25392481	0.484104725	2.76E-37
PADI2	-2.624370058	3.222713588	3.60E-37
DEGS2	-2.573710386	1.368050189	4.75E-37
TCF21	-3.893485644	1.864493707	5.75E-37
CYP2B6	-4.488822562	0.363328403	7.79E-37
FAM151A	-4.157674641	3.169719971	1.39E-36
IGFL4	-3.384160008	0.311784571	1.75E-36
WNT9B	-3.515795216	-0.694086193	3.64E-36
F11	-4.060853881	1.095528123	4.22E-36
TCEAL6	-2.856591092	-3.572319626	5.21E-36
ALDOB	-4.933827266	8.22821557	6.17E-36
VSIG8	-3.026753464	-1.934312462	6.69E-36
CLIC5	-4.168359997	4.123005121	8.20E-36
DNAJC12	-2.401510131	2.59519717	2.17E-35
IGSF11	-3.482419266	-0.396392852	1.77E-34
FAM209A	-3.464191909	3.703559263	3.79E-34
LRRC2	-3.66762176	0.756075774	4.05E-34
DACH1	-2.625785671	2.105612856	5.33E-34
BMP7	-3.366389419	0.812768085	6.75E-34
CRISP2	-3.627903179	-3.331482384	1.15E-33
NT5C1A	-3.160577371	-3.210261221	1.32E-33
AC133555.5	-2.716131192	5.044998485	2.23E-33
FMN2	-3.523391516	-0.57833808	2.92E-33
HEATR6	-2.034410759	6.628236612	3.33E-33
KCNH6	-2.3152103	2.279083343	3.72E-33
MOGAT2	-3.431094432	-1.872295749	3.98E-33
MC5R	-4.885810242	7.019663899	7.93E-33
GLOD5	-2.483786217	-0.97211456	1.22E-32
TUBB2B	-2.017799532	1.302738794	1.57E-32
GJA3	-3.273264724	-1.26459031	2.22E-32
L1CAM	-2.461577308	4.05837762	2.39E-32
SLC22A6	-3.080356083	4.53930847	3.89E-32
KCNC1	-2.958942684	2.152101115	5.08E-32
BCAN	-2.44096083	2.345654588	5.30E-32
CHP2	-3.303098652	-1.738622628	5.61E-32
PSKH2	-3.477960479	-3.908247569	8.06E-32
MTNR1A	-3.215047846	-2.910476175	1.36E-31
GPC3	-3.97177041	3.071384089	1.64E-31
MYBPH	-2.90491727	-2.367956575	1.91E-31
SLC36A1	-2.614131173	6.538753229	2.13E-31
SLC9A2	-3.237033994	1.131507364	3.38E-31
MYO3B	-3.766987487	1.534102061	5.25E-31
HMX2	-3.533021454	-2.635784725	9.51E-31
PAK6	-2.439914437	-2.305375601	1.42E-30
SMIM5	-3.022683767	1.905628085	1.83E-30
CR1	-2.047579741	1.191056727	2.65E-30
PEG3	-2.498547246	1.587350751	2.99E-30
ARC	-2.016143174	0.588678718	3.75E-30
C2orf54	-2.70658924	0.710160435	3.77E-30
CTXN3	-4.155120535	1.161529869	4.08E-30
EFHD1	-2.798923826	4.984897731	4.62E-30
HSPB7	-3.755360669	1.996582047	4.74E-30
ANKRD2	-3.645285268	0.272437753	9.23E-30
VWA2	-2.460367573	-1.26122161	1.26E-29
SRRM5	-2.320065411	-0.419577491	1.67E-29
SLC30A2	-3.809958984	1.443123757	2.40E-29
SSC4D	-2.043966052	0.355130658	2.47E-29
SOSTDC1	-3.773599702	1.551486666	2.89E-29
SH3GL3	-3.311452488	-1.337091924	3.06E-29
CLDN8	-4.882686917	2.942609835	5.01E-29
DAO	-3.470719229	2.202160086	6.02E-29
ZPBP	-2.510782902	-4.031352175	6.48E-29
SLC4A8	-2.447354688	0.659477294	8.48E-29
AMPH	-3.254554873	-0.348702027	1.18E-28
CHL1	-3.795444339	2.453055447	1.43E-28
EPN3	-3.684724828	0.725378839	2.23E-28
FAM169A	-3.264801709	0.396070776	3.63E-28
ENTPD3	-2.151879304	-1.025776691	6.17E-28
FAM81A	-2.766934666	0.975206797	6.73E-28
PM20D1	-3.105413434	-0.942011732	7.16E-28
PAPPA	-3.566196295	2.205525282	7.43E-28
ABAT	-3.484842561	4.291990675	7.98E-28
WNT7A	-3.07390936	-2.254986737	8.98E-28
CCDC181	-3.197024952	-0.312567052	9.43E-28
SYT7	-3.635325038	1.632677551	1.19E-27
TCEAL2	-3.51348214	0.095451367	1.55E-27
FRMD7	-4.039391863	-1.339793239	1.88E-27
ALDH4A1	-2.51681308	5.117613303	1.98E-27
MAL2	-2.737248152	4.88279523	2.01E-27
PAPPA2	-3.872943061	2.925237523	2.12E-27
SLC4A1	-4.011829272	4.243269686	2.92E-27
EXD1	-3.137054136	-2.765574988	3.30E-27
NWD1	-2.992256352	6.011864405	3.83E-27
COL4A5	-2.207655638	2.8133961	4.31E-27
RPRM	-3.241352702	-2.139378224	4.50E-27
GRM1	-3.066487769	-0.522216297	5.68E-27
DCT	-2.254507692	3.141699735	5.82E-27
TMPRSS4	-3.818525336	1.290182218	6.46E-27
SHBG	-2.337027397	-1.658731287	8.33E-27
ROS1	-3.223258459	-1.892946336	1.12E-26
ALOX15	-2.541570341	-2.935639769	1.30E-26
G6PC	-3.800639783	3.056744789	1.71E-26
UGT2A1	-4.104184992	-1.074698959	3.14E-26
CNKSR1	-2.172979966	0.552048477	3.58E-26
TCL1A	-2.538129093	1.669126813	3.60E-26
CAPSL	-2.671828313	-3.133903574	4.37E-26
RSC1A1	-4.230972274	0.4661116	6.39E-26
LMO3	-3.129794556	0.2136755	6.42E-26
FANCG	-2.372565247	4.346310808	7.17E-26
FREM1	-3.459064363	2.019458527	7.88E-26
HIST1H2BL	-2.722789521	-1.961964316	1.03E-25
PLA2R1	-3.556739333	3.34332143	1.43E-25
TTC29	-2.500907528	-3.40567769	1.57E-25
OR4F29	-4.277897372	-1.525447413	2.06E-25
IGSF10	-2.82191036	-1.307213977	2.53E-25
SLC15A2	-3.310058171	1.644789014	2.82E-25
SOWAHA	-2.707439505	0.956444648	4.93E-25
ZNF423	-2.134895849	5.482152049	4.96E-25
TBL1Y	-3.149025272	-2.3298196	5.02E-25
C5orf38	-2.741346842	-0.663794865	7.28E-25
RAB25	-3.600012521	1.627927379	8.35E-25
SULT2B1	-2.436599626	-0.052181581	9.17E-25
KLK5	-3.431165898	-2.761329019	9.36E-25
C2orf40	-2.381346882	1.266296767	1.32E-24
GSTM3	-3.433285887	4.488458317	1.44E-24
HCRTR2	-3.016613718	-3.389799534	1.66E-24
COL4A3	-2.088073706	3.664469661	2.06E-24
BPI	-2.692109098	-1.471736981	3.88E-24
CLCNKB	-4.088247199	4.483669437	4.23E-24
SCIN	-2.059200212	5.145730121	5.54E-24
C3orf49	-2.728780231	4.07858237	5.92E-24
WNT7B	-3.323473582	0.229199332	6.30E-24
ADGRF1	-3.952960212	3.10328042	6.35E-24
SLC30A8	-3.228223859	-1.065205489	8.97E-24
PRTFDC1	-2.248009473	5.190752043	9.46E-24
SLITRK2	-2.304859834	3.328481258	9.88E-24
MPPED2	-2.162810206	1.69671462	1.33E-23
CEP295NL	-2.564245538	0.717137638	1.34E-23
TNS4	-2.341636251	-0.510286175	1.34E-23
HPGD	-2.688689427	2.724370159	1.38E-23
PLA2G1B	-2.591821116	3.337747417	1.85E-23
C7	-3.868714049	6.35044767	2.27E-23
SCARA5	-2.623034678	0.404920044	2.54E-23
C17orf107	-2.649738802	2.659149867	2.64E-23
LHX1	-3.433718969	0.41809871	2.66E-23
NEB	-2.215311902	4.437900512	2.68E-23
VDR	-2.146832843	3.321214171	3.57E-23
CNTN3	-2.54048812	0.230106722	3.60E-23
TMEM72	-3.105082569	4.129868591	4.85E-23
GNB3	-2.262569712	2.384396699	6.78E-23
ARHGAP27	-2.428968532	11.15009601	7.82E-23
ALDH3B2	-3.112828348	-2.317470189	8.63E-23
CCDC60	-2.540192953	2.093367366	9.10E-23
MTURN	-3.184273185	4.648097515	9.68E-23
CPA1	-2.54951873	-3.10310879	9.84E-23
PIPOX	-3.246811805	3.529168358	1.42E-22
COBLL1	-2.411647384	5.347812445	1.48E-22
ACOT6	-2.075589079	-2.841303659	1.87E-22
LYPD6	-2.784321207	-0.710760819	1.93E-22
CBLN2	-2.83589611	-1.639631048	2.11E-22
FAM217A	-2.126494478	-3.183290021	2.90E-22
PRRG2	-3.034672647	0.291491985	3.52E-22
SOST	-3.114466305	1.152691113	3.80E-22
EN1	-2.397195764	-1.445602285	5.02E-22
EPCAM	-3.049030098	5.106671761	5.12E-22
TMEM8C	-2.32798356	-3.363687958	6.56E-22
CST9	-2.976864533	-3.893544545	6.98E-22
KCTD1	-2.144077453	2.723301557	8.01E-22
PCDH15	-2.765520368	-1.864540893	8.01E-22
TNNI1	-2.050395303	1.571512751	9.95E-22
PAH	-3.783782304	4.686633667	1.07E-21
RBAK-RBAKDN	-2.566755319	0.804962685	1.59E-21
SRGAP3	-2.380169718	1.669852734	1.61E-21
KCNG1	-2.328779362	3.446532993	1.93E-21
NPAP1	-2.521618953	-3.181679365	2.61E-21
GLI1	-2.068187828	4.741499753	2.69E-21
REEP6	-3.09099055	1.213209263	3.06E-21
FOXN1	-2.493614626	-3.219086887	3.63E-21
LYPD6B	-3.259918386	0.011332381	3.73E-21
CCL23	-2.048368759	-2.186975187	4.06E-21
AP1M2	-2.705180553	3.113512127	4.28E-21
POTEB	-3.784927479	-0.814787252	4.75E-21
HFE2	-2.489947976	0.701330355	8.44E-21
KRTAP10-5	-3.226267779	-3.376204991	9.71E-21
CPAMD8	-2.75128909	2.521962436	1.02E-20
GUCA2B	-2.868228165	5.992327616	1.49E-20
KIR3DX1	-2.600756818	1.578197319	1.58E-20
PNPLA1	-2.633431458	-0.796994794	1.76E-20
SPTSSB	-2.555392502	-2.284379109	2.20E-20
NRXN1	-2.683297942	-2.218889968	2.29E-20
CPNE4	-2.082378366	-1.53010669	2.31E-20
TMEM174	-2.632385596	3.280855574	2.32E-20
NUF2	-2.092006304	3.800721954	4.26E-20
TMEM132C	-2.438013381	3.150489599	4.48E-20
PROM2	-3.442977304	3.807766571	5.34E-20
ESRP1	-3.218435909	1.613260782	5.63E-20
SEMA6D	-3.191697165	2.852301905	7.89E-20
NTRK2	-2.402893873	4.193043015	8.11E-20
SLC16A7	-2.351715925	3.966529458	8.76E-20
FAM46B	-2.711339833	0.383899906	9.04E-20
ADH1B	-2.253703959	3.784103554	9.53E-20
KCNA4	-2.756681237	-3.35870644	1.03E-19
C9orf84	-2.601822024	2.609481066	1.04E-19
DNASE1	-2.757557566	3.25420578	1.09E-19
TMEM61	-2.634582912	-0.011598258	1.34E-19
NIPAL1	-2.595508069	1.368569511	1.75E-19
ABHD17C	-2.187052984	2.219845166	3.17E-19
AC083902.2	-2.44058688	0.252999445	3.17E-19
ADGRA1	-2.821106041	-2.963478753	3.22E-19
B4GALNT2	-3.169944626	1.964949906	3.94E-19
SLC22A7	-3.309173597	1.960138667	4.09E-19
PHF21B	-2.661189235	-2.386446576	4.24E-19
CDH9	-2.458807055	-1.011422465	4.85E-19
LINGO2	-2.604074294	-2.473962738	5.21E-19
GGACT	-2.730833057	2.236146546	5.25E-19
ALDH6A1	-3.386856478	5.608341846	5.92E-19
ZNF503	-2.161011839	3.110956306	9.35E-19
OXGR1	-3.032469235	-0.48988976	9.82E-19
RPS6KA6	-3.090376825	1.938993797	9.99E-19
LAD1	-3.021699481	3.004229527	1.31E-18
CA8	-2.876275629	0.971069142	1.52E-18
NFIX	-2.399858565	5.397793082	3.08E-18
NUAK2	-2.417968442	3.629780266	3.38E-18
FRG2B	-3.066550531	-3.740367758	3.46E-18
ATP2C2	-2.380899815	-0.821699029	3.57E-18
UNCX	-2.492162458	-1.234199861	3.97E-18
GAS1	-2.776008444	1.066886488	4.09E-18
GATA5	-2.558355211	-1.586560787	4.62E-18
FABP2	-2.14489666	-3.485420322	4.98E-18
GATA3	-2.95808567	2.896106346	5.53E-18
TCF15	-2.431458789	7.305293631	6.92E-18
ANO5	-2.142915347	1.428148904	7.16E-18
HOMER1	-2.504682753	1.705016708	7.50E-18
PDE1A	-2.987860449	3.909858353	9.32E-18
HRASLS2	-2.300002433	-0.52368794	9.73E-18
AXDND1	-2.300435426	-2.297186529	9.78E-18
MAL	-3.354519225	5.265624067	1.24E-17
SAMD12	-2.130226247	2.188053758	1.28E-17
TDRD5	-2.734567199	-1.58923021	2.18E-17
PCSK2	-2.440064274	-3.129050052	2.58E-17
PRSS22	-2.819909918	-0.779156195	4.73E-17
KCNH3	-2.338109532	-1.272258321	4.94E-17
SYNE4	-2.415731564	-0.404509533	5.94E-17
ANGPTL1	-2.888027156	1.311461162	6.09E-17
TINCR	-2.245250471	-1.74655994	6.54E-17
NCMAP	-2.604510143	-0.399706623	7.39E-17
AC117457.1	-2.228329675	-4.114829105	7.88E-17
LIPI	-2.51618892	2.443763859	1.15E-16
CCBE1	-2.48827002	0.564944647	1.23E-16
DOK7	-2.430749841	-0.790749151	1.36E-16
IGSF5	-2.16306495	-2.779073678	1.50E-16
SLC12A3	-2.163481983	6.378238821	1.70E-16
TOX3	-2.142528267	2.138884693	1.78E-16
TDGF1	-2.847114795	1.06469195	2.07E-16
MT1F	-2.571410121	3.56336215	2.12E-16
FSTL4	-2.549091732	-0.115855648	2.15E-16
PHYHD1	-2.469100805	2.26029237	2.64E-16
CNTN5	-2.217596672	-1.947234878	3.04E-16
GLDC	-2.732832463	3.249252838	3.58E-16
PLEKHB1	-2.345123078	1.956810449	3.70E-16
SUCNR1	-2.348855536	3.338389853	4.19E-16
PCDHB1	-2.468486916	-1.894683413	4.55E-16
ZNF728	-2.390066532	-2.642573564	5.45E-16
PLG	-3.382611278	4.232035519	5.99E-16
CD207	-2.007228081	2.887448596	6.54E-16
SIM1	-2.92178694	3.038725984	6.92E-16
ADH6	-2.89704488	2.325769322	7.39E-16
PPP1R36	-2.389355524	-0.980403682	8.88E-16
TEX38	-2.824271213	4.017382143	9.19E-16
NXPH2	-3.170058002	-1.503418373	9.58E-16
GABRG3	-2.657868438	1.880898492	1.04E-15
EDA	-2.083404937	2.780110751	1.06E-15
ITGB6	-2.973495406	3.972701511	1.22E-15
RORB	-2.376560641	-1.421141092	1.29E-15
SLC4A9	-3.031396682	1.056262977	1.31E-15
LINC00238	-2.091110042	-3.030870348	1.33E-15
CACNA1A	-2.633540334	6.921357508	1.34E-15
ALX1	-2.40866934	-2.318328477	1.83E-15
LY6K	-2.21419685	-1.550677042	1.85E-15
EDDM3A	-2.320364242	-2.292475091	1.87E-15
EPPIN-WFDC6	-3.397159456	3.089332404	1.87E-15
SFTA2	-2.284237393	-2.066511874	2.21E-15
DCXR	-2.36018923	4.137834107	2.38E-15
CDH12	-2.362139817	-2.985422041	2.76E-15
KCNJ1	-2.056060729	6.662068534	3.24E-15
ODAM	-2.999029354	-2.583306308	4.32E-15
LPA	-2.479795266	-2.298385852	5.41E-15
MME	-2.282913726	6.036231846	5.71E-15
KIAA1549L	-2.250868412	-0.095607918	5.94E-15
CCDC160	-2.414172594	0.065139007	6.88E-15
CAND2	-2.113140813	0.563770538	7.87E-15
OVOL1	-2.505872109	0.61029809	8.15E-15
TREH	-2.666294342	0.92121368	8.27E-15
MMP3	-2.462025673	-1.7437767	1.26E-14
DTX1	-2.462591869	1.4777874	1.32E-14
BSND	-3.5684576	1.986720469	1.39E-14
TYRO3	-2.682024201	2.358409744	1.41E-14
PLCL1	-2.840839097	3.774109569	1.49E-14
TMEM213	-2.622130035	5.206373406	1.50E-14
TYRP1	-2.075060687	1.759287483	1.56E-14
SORCS1	-2.533060696	-0.397297316	1.87E-14
MRGPRF	-2.580000735	0.890774787	2.18E-14
DLGAP1	-2.374519325	-0.122664239	2.21E-14
ACKR2	-2.266072463	-0.680855473	2.25E-14
FMO5	-2.70771389	2.357905833	2.34E-14
CYS1	-2.204164845	5.591085865	2.37E-14
PPP2R2B	-2.4582113	0.529670672	2.52E-14
NR0B2	-3.092306317	0.305838022	2.73E-14
HSD11B2	-3.010205713	5.723738773	3.51E-14
KRTAP2-1	-3.723756773	7.297877371	3.68E-14
PSCA	-2.116064724	2.92717258	3.96E-14
CBARP	-2.408621093	6.023332442	4.42E-14
IL1RL1	-2.683725733	2.750889028	5.11E-14
DIRAS3	-2.253773177	0.349503442	5.55E-14
ACY1	-2.594921065	1.904449426	5.65E-14
COL4A4	-2.350092972	3.724595638	5.94E-14
LGSN	-2.259340061	-1.383389515	6.70E-14
RTL9	-2.116525007	2.998114069	8.97E-14
PI16	-2.646280434	-0.12842585	9.11E-14
NDNF	-2.853057013	3.338755839	9.40E-14
GMPR	-2.432806309	2.309193054	9.58E-14
AGMAT	-2.806136847	4.330890786	9.83E-14
WDR72	-2.344036135	4.998921118	1.14E-13
LINC01314	-2.500042686	0.826266344	1.20E-13
PROC	-2.45561381	0.984156995	1.82E-13
HIST1H2BH	-2.608185196	7.485530086	2.00E-13
MOXD1	-2.268822325	2.86114458	2.03E-13
PLPP4	-2.498165349	-0.207470854	2.07E-13
FBXO2	-2.600027628	1.599599193	2.21E-13
PPP1R1A	-2.564879979	4.441065604	2.65E-13
BICDL1	-2.100842135	4.45393153	4.69E-13
ARL4D	-2.502010763	2.396197542	5.32E-13
TRPC7	-2.122420664	-1.789267632	5.51E-13
PFKFB2	-2.3461539	3.491826895	6.35E-13
PLD5	-2.05728753	-1.876062272	6.38E-13
HAO2	-2.720299472	3.909128303	6.71E-13
RAP1GAP	-2.77475871	4.928908479	7.33E-13
MELTF	-2.564275839	2.447147535	7.38E-13
ATP1A1	-3.062122867	8.887660232	7.63E-13
SYN2	-2.004707998	-0.51989653	9.99E-13
PBX1	-2.26953807	5.610572088	1.04E-12
PRR15L	-2.555904776	1.899229122	1.09E-12
FGF9	-2.770551771	2.153573865	1.22E-12
LDHD	-2.613504743	2.995522214	1.23E-12
FRMD1	-2.233733078	0.273463018	1.23E-12
MIOX	-2.480235159	5.580555499	1.39E-12
ANKRD30A	-2.213118675	2.099133644	1.43E-12
LRRN2	-2.568645029	2.001554452	1.79E-12
ABCA8	-2.378120874	2.001008497	1.99E-12
H1F0	-2.046809468	5.786475881	2.45E-12
SNTG1	-2.447679186	-3.246622316	2.86E-12
CACNA2D3	-2.200317108	0.174587624	2.96E-12
SHISA3	-2.207194266	2.787434604	3.31E-12
ATP4B	-2.068696338	-2.895387088	3.32E-12
ETNPPL	-2.261761713	-0.825387892	3.47E-12
ADAMTS15	-2.020917557	2.158166344	3.53E-12
KRTAP8-1	-2.879236824	3.765468815	3.69E-12
FOXC1	-2.416156889	3.282509718	3.81E-12
OCLN	-2.150593702	2.181645899	3.83E-12
AC138696.1	-2.209277798	-1.846836862	3.83E-12
SCN2B	-2.351639784	-1.367075866	4.94E-12
BMPR1B	-2.498535027	2.055501286	4.96E-12
EPB41L5	-2.011364539	4.017057154	5.30E-12
HMGCS2	-2.777050058	4.504989053	5.92E-12
COL9A2	-2.43041949	1.799376439	6.22E-12
TDRD1	-2.214470922	-1.480437599	6.33E-12
CASZ1	-2.297993894	1.413317423	6.49E-12
PHYHIP	-2.175366235	-0.372076101	6.57E-12
C1orf168	-2.30976142	0.355876915	7.12E-12
ACSL6	-2.336210349	0.719464803	7.89E-12
GDNF	-2.175702053	-1.854808041	1.06E-11
MAN1C1	-2.424109325	3.174089051	1.15E-11
C21orf62	-2.391909652	1.480487383	1.21E-11
MOK	-2.168903206	6.716024515	1.26E-11
SMIM28	-2.244063884	-0.103077245	1.54E-11
PPIAL4F	-2.711196597	0.355467396	1.58E-11
ANK2	-2.382928649	5.314760646	2.16E-11
IFNA8	-3.208618283	6.723286977	2.19E-11
PRODH2	-2.591993179	3.615742733	2.60E-11
OR5J2	-2.814951344	1.605238737	2.62E-11
NAP1L2	-2.341956104	1.319725503	2.80E-11
CMTM5	-2.169670733	6.240206255	3.13E-11
ATP6V1C2	-2.411261947	1.623287192	3.67E-11
DEFB132	-2.176033403	-3.728515233	3.69E-11
PRKAR2B	-2.282931778	1.823144032	5.40E-11
PLA2G4F	-2.559504806	2.11036839	5.79E-11
FBP1	-2.583700403	4.672754792	6.07E-11
SLC26A7	-2.645823854	3.473150631	6.16E-11
RASD1	-2.564529235	4.463407799	7.39E-11
SCGB2A2	-2.539815313	2.744648161	8.46E-11
ERMP1	-2.477958281	4.897065087	9.37E-11
CALCA	-2.567576974	1.016366035	1.24E-10
NPNT	-2.434564543	4.945115095	1.50E-10
RNF223	-2.058418529	-3.090723411	1.59E-10
KCNMB2	-2.115163333	-0.78356532	1.80E-10
PTGER3	-2.169654482	5.53471958	1.86E-10
SELE	-2.116501782	1.446323768	1.93E-10
AOX1	-2.05548334	5.159853493	2.29E-10
LRRC19	-2.112020903	3.161098646	2.78E-10
AC005702.2	-2.146158818	-2.794958995	3.13E-10
SCGB2A1	-2.015353503	-2.373337649	4.73E-10
SLC22A12	-2.276725795	4.970318069	5.66E-10
CDH16	-2.617416504	7.11859501	5.86E-10
OGDHL	-2.295140449	5.665968033	6.63E-10
ATRNL1	-2.019670439	0.751413898	7.34E-10
CBLC	-2.023158973	-0.102276217	8.40E-10
AL096870.1	-2.007805031	-3.474310769	1.01E-09
GATM	-2.561426599	7.52861209	1.05E-09
GPM6B	-2.032630729	1.272951181	1.08E-09
NUTM1	-2.16295401	3.257116353	1.08E-09
BTG2	-2.087034963	5.984522538	1.09E-09
HOGA1	-2.325118145	3.624537197	1.34E-09
HOXB8	-2.214395921	2.073997946	2.06E-09
BMP6	-2.166706628	2.245722135	2.08E-09
FAM171A1	-2.308973115	4.054174304	2.15E-09
CYP1A1	-2.379602693	-1.546422147	2.28E-09
ILDR1	-2.151502681	2.069172517	2.37E-09
AQP3	-2.175573068	6.001751506	2.98E-09
RALGPS1	-2.123281969	1.90196039	3.54E-09
CYFIP2	-2.425658812	6.726708111	3.70E-09
CTH	-2.008953642	1.0665248	3.78E-09
SLC44A4	-2.177870733	3.796276431	5.29E-09
BDH1	-2.104855229	2.232586135	5.41E-09
ST6GAL1	-2.314973003	6.150197699	5.87E-09
ANXA3	-2.099037243	2.556229244	6.99E-09
HS6ST1	-2.173737491	4.139493733	8.02E-09
CGNL1	-2.378545956	5.820016636	8.39E-09
ANXA9	-2.050682384	2.450484531	9.88E-09
RAB11FIP4	-2.1534675	2.986036339	1.00E-08
THSD4	-2.180432726	3.342794282	1.03E-08
CHRDL1	-2.133155545	2.202916744	1.65E-08
ALDH1A2	-2.039902696	2.967007557	1.78E-08
IGFBP2	-2.200060421	3.949163486	2.12E-08
NR3C2	-2.128601001	3.276910482	3.41E-08
ANGPTL3	-2.05652917	2.55572469	3.64E-08
NGB	-2.564752272	7.249798128	3.86E-08
FECH	-2.13545408	3.917091427	4.02E-08
IL1F10	-2.304151978	2.845604548	4.33E-08
USP2	-2.10624018	3.766067051	4.73E-08
PNMA8A	-2.017348072	2.730238325	5.61E-08
PEPD	-2.217577663	5.704041331	5.81E-08
UCHL1	-2.18057687	3.498967796	6.03E-08
KIR3DL3	-2.310298884	5.223936731	6.15E-08
AC010542.3	-2.127934849	6.145593917	6.68E-08
SUCLG1	-2.124763497	5.393112779	7.07E-08
HOXB6	-2.004181493	2.482980071	8.74E-08
C8orf4	-2.133704819	4.648990687	8.76E-08
GPD1	-2.126458991	4.789642597	2.45E-07
SELENBP1	-2.016509427	4.15004564	3.43E-07
BSX	-2.188516014	5.272365002	3.77E-07
CMTM4	-2.076378796	4.946594772	3.90E-07
DEFB1	-2.183583666	5.86998915	4.08E-07
CLCA4	-2.026455168	-2.005062926	4.26E-07
OR9G4	-2.197124584	-2.890798673	4.27E-07
DCDC2	-2.006360129	4.280836682	7.16E-07
FAM180B	-2.096592589	3.363731226	9.67E-07
FBLN5	-2.011986648	4.859863158	1.20E-06
SLC5A12	-2.058802553	5.573885081	1.95E-06
SMR3A	-2.462261815	7.949431964	2.14E-06
OR4F17	-2.016842863	1.273407949	3.08E-06
AC068234.1	-2.125001243	4.444004546	7.61E-06
TRIM60	-2.075844999	6.999203574	1.87E-05
